# Supplementary material for: An embeddable molecular code for Lewis X modification through interaction with fucosyltransferase 9
Source: Commun Biol. 2022 Jul 13;5:676. doi: 10.1038/s42003-022-03616-1 (PMC9279290; doi:10.1038/s42003-022-03616-1)
Supplement: Supplementary file 4 — Supplementary Data 1 [file 42003_2022_3616_MOESM4_ESM.xlsx]

## Sheet: Table S1
		Table S1 LAMP-1 peptides identified by Byonic search with cut-off (pep 2D<0.01, Score>150). For simplicity, only the more relevant results are shown but all Byonic result outputs are retained and can be accessible by unhiding the column tabs.
PID	Prot._x000D_ Rank	Pos.	Sequence	SequenceOriginalDebug	PeptideParseFriendly	Mods_x000D_ (variable)	Glycans	PEP_x000D_ 2D	PEP_x000D_ 1D	|Log Prob|	Score	Delta_x000D_ Score	Delta Mod._x000D_ Score	z	Obs._x000D_ m/z	Calc._x000D_ m/z	ppm_x000D_ err.	Off-_x000D_ By-X	Obs._x000D_ MH	Calc._x000D_ MH	Cleavage	Glycans_x000D_ Pos.	Z-Score	Protein_x000D_ Name	Prot._x000D_ Id	Scan_x000D_ Time	Scan #	QID	Mods_x000D_ (fixed)	Comment	Fragment_x000D_ Type	|LogProbOld|	Obs.M	Calc.M	FDR_x000D_ 2D	FDR_x000D_ 1D	FDR uniq._x000D_ 2D	FDR uniq._x000D_ 1D	q-value_x000D_ 2D	q-value_x000D_ 1D	Scan info	MobilityValue
6 | 1914	1	30	A.MFM[+15.99492]VK.N	A.MFMVK.N	MFMVK,ANG,3@15.99492	M3(Oxidation / 15.9949)		0.00016	0.0013	3.78	398	398	91.4	1	671.327	671.326	1.43		671.327	671.326	Non		9.1	>sp|P11279|LAMP1_HUMAN Lysosome-associated membrane glycoprotein 1 OS=Homo sapiens GN=LAMP1 PE=1 SV=3	17	21.4656	7747	7774		hl1_trp-aspn_rezt_1-2.ScanId;v=1;d1=7747.7747.2	hcd	3.35	670.319	670.318	0	0	0	0	3.6e-05	0.0003	FTMS + p NSI d Full ms2 671.3260@hcd28.00 [120.0000-1353.0000]
36 | 30352	1	58	K.SGPKN[+1768.63952]M[+15.99492]TF.D	K.SGPKNMTF.D	SGPKNMTF,KDL,5@1768.63952,6@15.99492	N5(NGlycan / 1768.6395); M6(Oxidation / 15.9949)	HexNAc(4)Hex(5)Fuc(1)	0.0024	0.019	2.63	264.9	198.1	198.1	2	1333.53	1333.53	0.5		2666.05	2666.05	Specific	5	14.2	>sp|P11279|LAMP1_HUMAN Lysosome-associated membrane glycoprotein 1 OS=Homo sapiens GN=LAMP1 PE=1 SV=3	17	11.4878	2645	1505		hl1_trp-aspn_rezt_1-2.ScanId;v=1;d1=2645.2645.2	hcd	1.81	2665.05	2665.05	0	0.0034	0	0.0047	0.00038	0.0036	FTMS + p NSI d Full ms2 1333.5317@hcd28.00 [120.0000-2000.0000]
60 | 46842	1	62	K.N[+2059.73493]M[+15.99492]TF.D	K.NMTF.D	NMTF,KDL,1@2059.73493,2@15.99492	N1(NGlycan / 2059.7349); M2(Oxidation / 15.9949)	HexNAc(4)Hex(5)Fuc(1)NeuAc(1)	0.0049	0.038	2.31	300	281.9	281.9	2	1294.48	1294.48	1.02		2587.95	2587.95	Specific	1	15.2	>sp|P11279|LAMP1_HUMAN Lysosome-associated membrane glycoprotein 1 OS=Homo sapiens GN=LAMP1 PE=1 SV=3	17	21.5936	7821	7874		hl1_trp-aspn_rezt_1-2.ScanId;v=1;d1=7821.7821.2	hcd	1.49	2586.94	2586.94	0	0.0088	0	0.012	0.00083	0.0089	FTMS + p NSI d Full ms2 1294.4790@hcd28.00 [120.0000-2000.0000]
91 | 127615	1	66	F.DLPSDATVVLN[+1768.63952]R.S	F.DLPSDATVVLNR.S	DLPSDATVVLNR,FSS,11@1768.63952	N11(NGlycan / 1768.6395)	HexNAc(4)Hex(5)Fuc(1)	0.00053	0.0042	3.28	285.7	171.3	171.3	2	1534.67	1534.67	1		3068.33	3068.33	Non	11	14.6	>sp|P11279|LAMP1_HUMAN Lysosome-associated membrane glycoprotein 1 OS=Homo sapiens GN=LAMP1 PE=1 SV=3	17	31.6237	13509	15368		hl1_trp-aspn_rezt_1-2.ScanId;v=1;d1=13509.13509.2	hcd	3.09	3067.33	3067.32	0	0	0	0	0.00012	0.00095	FTMS + p NSI d Full ms2 1535.6746@hcd28.00 [120.0000-2000.0000]
96 | 62758	1	66	F.DLPSDATVVLN[+1403.50732]R.S	F.DLPSDATVVLNR.S	DLPSDATVVLNR,FSS,11@1403.50732	N11(NGlycan / 1403.5073)	HexNAc(3)Hex(4)Fuc(1)	4.9e-06	3.9e-05	5.31	516.8	392.8	392.8	2	1352.1	1352.1	1.27		2703.2	2703.2	Non	11	20.1	>sp|P11279|LAMP1_HUMAN Lysosome-associated membrane glycoprotein 1 OS=Homo sapiens GN=LAMP1 PE=1 SV=3	17	31.9771	13703	15629		hl1_trp-aspn_rezt_1-2.ScanId;v=1;d1=13703.13703.2	hcd	4.88	2702.19	2702.19	0	0	0	0	1.5e-06	1.2e-05	FTMS + p NSI d Full ms2 1353.1064@hcd28.00 [120.0000-2000.0000]
98 | 62817	1	66	F.DLPSDATVVLN[+1241.45450]R.S	F.DLPSDATVVLNR.S	DLPSDATVVLNR,FSS,11@1241.45450	N11(NGlycan / 1241.4545)	HexNAc(3)Hex(3)Fuc(1)	4.9e-06	3.9e-05	5.31	484.9	404.2	404.2	2	1271.08	1271.08	1.1		2541.15	2541.14	Non	11	19.2	>sp|P11279|LAMP1_HUMAN Lysosome-associated membrane glycoprotein 1 OS=Homo sapiens GN=LAMP1 PE=1 SV=3	17	32.035	13737	15674		hl1_trp-aspn_rezt_1-2.ScanId;v=1;d1=13737.13737.2	hcd	5.02	2540.14	2540.14	0	0	0	0	1.6e-06	1.3e-05	FTMS + p NSI d Full ms2 1272.0820@hcd28.00 [120.0000-2000.0000]
93 | 63204	1	66	F.DLPSDATVVLN[+1622.58161]R.S	F.DLPSDATVVLNR.S	DLPSDATVVLNR,FSS,11@1622.58161	N11(NGlycan / 1622.5816)	HexNAc(4)Hex(5)	0.0065	0.05	2.19	178.6	178.6	178.6	2	1461.64	1461.64	0.57		2922.27	2922.27	Non	11	12.1	>sp|P11279|LAMP1_HUMAN Lysosome-associated membrane glycoprotein 1 OS=Homo sapiens GN=LAMP1 PE=1 SV=3	17	32.1309	13792	15743		hl1_trp-aspn_rezt_1-2.ScanId;v=1;d1=13792.13792.2	hcd	1.64	2921.27	2921.26	0	0.024	0	0.03	0.0013	0.024	FTMS + p NSI d Full ms2 1462.6443@hcd28.00 [120.0000-2000.0000]
94 | 63284	1	66	F.DLPSDATVVLN[+1606.58669]R.S	F.DLPSDATVVLNR.S	DLPSDATVVLNR,FSS,11@1606.58669	N11(NGlycan / 1606.5867)	HexNAc(4)Hex(4)Fuc(1)	0.00044	0.0035	3.35	246.8	188.8	188.8	2	1453.64	1453.64	1.68		2906.28	2906.28	Non	11	13	>sp|P11279|LAMP1_HUMAN Lysosome-associated membrane glycoprotein 1 OS=Homo sapiens GN=LAMP1 PE=1 SV=3	17	32.2119	13841	15802		hl1_trp-aspn_rezt_1-2.ScanId;v=1;d1=13841.13841.2	hcd	2.84	2905.27	2905.27	0	0	0	0	9.3e-05	0.00075	FTMS + p NSI d Full ms2 1454.1492@hcd28.00 [120.0000-2000.0000]
99 | 63610	1	66	F.DLPSDATVVLN[+1216.42286]R.S	F.DLPSDATVVLNR.S	DLPSDATVVLNR,FSS,11@1216.42286	N11(NGlycan / 1216.4229)	HexNAc(2)Hex(5)	0.0012	0.0092	2.94	475.9	136.3	136.3	2	1258.56	1258.56	0.68		2516.11	2516.11	Non	11	18.8	>sp|P11279|LAMP1_HUMAN Lysosome-associated membrane glycoprotein 1 OS=Homo sapiens GN=LAMP1 PE=1 SV=3	17	32.3087	13904	15877		hl1_trp-aspn_rezt_1-2.ScanId;v=1;d1=13904.13904.2	hcd	2.61	2515.11	2515.11	0	0	0	0	0.0002	0.0016	FTMS + p NSI d Full ms2 1259.0631@hcd28.00 [120.0000-2000.0000]
95 | 64223	1	66	F.DLPSDATVVLN[+1444.53387]R.S	F.DLPSDATVVLNR.S	DLPSDATVVLNR,FSS,11@1444.53387	N11(NGlycan / 1444.5339)	HexNAc(4)Hex(3)Fuc(1)	0.0075	0.058	2.12	199.8	186.5	186.5	2	1372.62	1372.62	-0.51		2744.22	2744.22	Non	11	12.3	>sp|P11279|LAMP1_HUMAN Lysosome-associated membrane glycoprotein 1 OS=Homo sapiens GN=LAMP1 PE=1 SV=3	17	32.5291	14029	16050		hl1_trp-aspn_rezt_1-2.ScanId;v=1;d1=14029.14029.2	hcd	1.55	2743.22	2743.22	0	0.026	0	0.032	0.0015	0.026	FTMS + p NSI d Full ms2 1373.1195@hcd28.00 [120.0000-2000.0000]
100 | 64701	1	66	F.DLPSDATVVLN[+1038.37512]R.S	F.DLPSDATVVLNR.S	DLPSDATVVLNR,FSS,11@1038.37512	N11(NGlycan / 1038.3751)	HexNAc(2)Hex(3)Fuc(1)	0.00011	0.0009	3.95	330.5	319	319	2	1169.54	1169.54	1.1		2338.07	2338.07	Non	11	15.3	>sp|P11279|LAMP1_HUMAN Lysosome-associated membrane glycoprotein 1 OS=Homo sapiens GN=LAMP1 PE=1 SV=3	17	32.7661	14157	16220		hl1_trp-aspn_rezt_1-2.ScanId;v=1;d1=14157.14157.2	hcd	3.69	2337.06	2337.06	0	0	0	0	2.3e-05	0.00019	FTMS + p NSI d Full ms2 1170.0391@hcd28.00 [120.0000-2000.0000]
101 | 64730	1	66	F.DLPSDATVVLN[+892.31722]R.S	F.DLPSDATVVLNR.S	DLPSDATVVLNR,FSS,11@892.31722	N11(NGlycan / 892.3172)	HexNAc(2)Hex(3)	0.0065	0.05	2.19	191.2	191.2	191.2	2	1096.51	1096.51	0.86		2192.01	2192.01	Non	11	11.6	>sp|P11279|LAMP1_HUMAN Lysosome-associated membrane glycoprotein 1 OS=Homo sapiens GN=LAMP1 PE=1 SV=3	17	32.883	14220	16301		hl1_trp-aspn_rezt_1-2.ScanId;v=1;d1=14220.14220.2	hcd	1.64	2191	2191	0	0.024	0	0.029	0.0013	0.024	FTMS + p NSI d Full ms2 1096.5087@hcd28.00 [120.0000-2000.0000]
102 | 13910	1	66	F.DLPSDATVVLNR.S	F.DLPSDATVVLNR.S	DLPSDATVVLNR,FSS			0.0064	0.049	2.19	176.2	176.2	176.2	2	650.35	650.349	2.1		1299.69	1299.69	Non		8.9	>sp|P11279|LAMP1_HUMAN Lysosome-associated membrane glycoprotein 1 OS=Homo sapiens GN=LAMP1 PE=1 SV=3	17	35.3813	15309	17639		hl1_trp-aspn_rezt_1-2.ScanId;v=1;d1=15309.15309.2	hcd	1.31	1298.69	1298.68	0	0.024	0	0.03	0.0012	0.024	FTMS + p NSI d Full ms2 650.3499@hcd28.00 [120.0000-1311.0000]
86 | 136304	1	66	F.DLPSDATVVLN[+2059.73493]R.S	F.DLPSDATVVLNR.S	DLPSDATVVLNR,FSS,11@2059.73493	N11(NGlycan / 2059.7349)	HexNAc(4)Hex(5)Fuc(1)NeuAc(1)	0.0052	0.04	2.29	233	70.9	70.9	2	1680.22	1680.22	1		3359.43	3359.43	Non	11	13.6	>sp|P11279|LAMP1_HUMAN Lysosome-associated membrane glycoprotein 1 OS=Homo sapiens GN=LAMP1 PE=1 SV=3	17	37.0828	16089	18570		hl1_trp-aspn_rezt_1-2.ScanId;v=1;d1=16089.16089.2	hcd	2.55	3358.42	3358.42	0	0.0087	0	0.012	0.00091	0.0089	FTMS + p NSI d Full ms2 1681.2230@hcd28.00 [120.0000-2000.0000]
107 | 10508	1	68	L.PSDATVVLNR.S	L.PSDATVVLNR.S	PSDATVVLNR,LSS			1.2e-05	9.3e-05	4.94	489.3	489.3	489.3	2	536.294	536.293	1.34		1071.58	1071.58	Non		15.1	>sp|P11279|LAMP1_HUMAN Lysosome-associated membrane glycoprotein 1 OS=Homo sapiens GN=LAMP1 PE=1 SV=3	17	35.0082	15149	17439		hl1_trp-aspn_rezt_1-2.ScanId;v=1;d1=15149.15149.2	hcd	4.18	1070.57	1070.57	0	0	0	0	4.2e-06	3.3e-05	FTMS + p NSI d Full ms2 536.2937@hcd28.00 [120.0000-1083.0000]
116 | 40600	1	70	S.DATVVLN[+1864.63416]R.S	S.DATVVLNR.S	DATVVLNR,SSS,7@1864.63416	N7(NGlycan / 1864.6342)	HexNAc(2)Hex(9)	6.6e-05	0.00053	4.18	364	259.1	259.1	2	1376.57	1376.57	0.85		2752.13	2752.13	Non	7	16.6	>sp|P11279|LAMP1_HUMAN Lysosome-associated membrane glycoprotein 1 OS=Homo sapiens GN=LAMP1 PE=1 SV=3	17	18.5934	5971	5543		hl1_trp-aspn_rezt_1-2.ScanId;v=1;d1=5971.5971.2	hcd	3.83	2751.12	2751.12	0	0	0	0	1.6e-05	0.00013	FTMS + p NSI d Full ms2 1377.0708@hcd28.00 [120.0000-2000.0000]
119 | 40698	1	70	S.DATVVLN[+1702.58133]R.S	S.DATVVLNR.S	DATVVLNR,SSS,7@1702.58133	N7(NGlycan / 1702.5813)	HexNAc(2)Hex(8)	8.1e-05	0.00065	4.09	403.4	261.4	261.4	2	1295.54	1295.54	0.18		2590.08	2590.08	Non	7	17.5	>sp|P11279|LAMP1_HUMAN Lysosome-associated membrane glycoprotein 1 OS=Homo sapiens GN=LAMP1 PE=1 SV=3	17	18.6329	5994	5571		hl1_trp-aspn_rezt_1-2.ScanId;v=1;d1=5994.5994.2	hcd	3.95	2589.07	2589.07	0	0	0	0	1.8e-05	0.00014	FTMS + p NSI d Full ms2 1296.0447@hcd28.00 [120.0000-2000.0000]
111 | 95596	1	70	S.DATVVLN[+2133.77171]R.S	S.DATVVLNR.S	DATVVLNR,SSS,7@2133.77171	N7(NGlycan / 2133.7717)	HexNAc(5)Hex(6)Fuc(1)	0.0008	0.0064	3.1	278.7	135.7	135.7	2	1511.14	1511.14	0.82		3021.27	3021.27	Non	7	14.5	>sp|P11279|LAMP1_HUMAN Lysosome-associated membrane glycoprotein 1 OS=Homo sapiens GN=LAMP1 PE=1 SV=3	17	18.9058	6159	5782		hl1_trp-aspn_rezt_1-2.ScanId;v=1;d1=6159.6159.2	hcd	2.83	3020.26	3020.26	0	0	0	0	0.00015	0.0012	FTMS + p NSI d Full ms2 1512.1390@hcd28.00 [120.0000-2000.0000]
117 | 41038	1	70	S.DATVVLN[+1768.63952]R.S	S.DATVVLNR.S	DATVVLNR,SSS,7@1768.63952	N7(NGlycan / 1768.6395)	HexNAc(4)Hex(5)Fuc(1)	0.001	0.0081	2.99	255.9	122.8	122.8	2	1328.57	1328.57	-0.59		2656.13	2656.13	Non	7	13.8	>sp|P11279|LAMP1_HUMAN Lysosome-associated membrane glycoprotein 1 OS=Homo sapiens GN=LAMP1 PE=1 SV=3	17	18.9737	6196	5824		hl1_trp-aspn_rezt_1-2.ScanId;v=1;d1=6196.6196.2	hcd	2.72	2655.13	2655.13	0	0	0	0	0.00019	0.0015	FTMS + p NSI d Full ms2 1328.5719@hcd28.00 [120.0000-2000.0000]
128 | 41143	1	70	S.DATVVLN[+1378.47569]R.S	S.DATVVLNR.S	DATVVLNR,SSS,7@1378.47569	N7(NGlycan / 1378.4757)	HexNAc(2)Hex(6)	0.00025	0.002	3.61	260.5	134.2	134.2	2	1133.49	1133.49	1.58		2265.97	2265.97	Non	7	13.6	>sp|P11279|LAMP1_HUMAN Lysosome-associated membrane glycoprotein 1 OS=Homo sapiens GN=LAMP1 PE=1 SV=3	17	19.0214	6225	5864		hl1_trp-aspn_rezt_1-2.ScanId;v=1;d1=6225.6225.2	hcd	3.36	2264.97	2264.96	0	0	0	0	6e-05	0.00048	FTMS + p NSI d Full ms2 1134.4937@hcd28.00 [120.0000-2000.0000]
123 | 41503	1	70	S.DATVVLN[+1581.55506]R.S	S.DATVVLNR.S	DATVVLNR,SSS,7@1581.55506	N7(NGlycan / 1581.5551)	HexNAc(3)Hex(6)	0.0017	0.013	2.77	159.5	52.1	52.1	2	1235.03	1235.03	1.14		2469.05	2469.05	Non	7	11.4	>sp|P11279|LAMP1_HUMAN Lysosome-associated membrane glycoprotein 1 OS=Homo sapiens GN=LAMP1 PE=1 SV=3	17	19.1676	6315	5981		hl1_trp-aspn_rezt_1-2.ScanId;v=1;d1=6315.6315.2	hcd	2.31	2468.05	2468.04	0	0	0	0	0.00028	0.0022	FTMS + p NSI d Full ms2 1235.0303@hcd28.00 [120.0000-2000.0000]
130 | 41776	1	70	S.DATVVLN[+1216.42286]R.S	S.DATVVLNR.S	DATVVLNR,SSS,7@1216.42286	N7(NGlycan / 1216.4229)	HexNAc(2)Hex(5)	1.6e-05	0.00013	4.78	464.5	242.2	242.2	2	1052.46	1052.46	1.16		2103.92	2103.92	Non	7	18.6	>sp|P11279|LAMP1_HUMAN Lysosome-associated membrane glycoprotein 1 OS=Homo sapiens GN=LAMP1 PE=1 SV=3	17	19.2917	6392	6074		hl1_trp-aspn_rezt_1-2.ScanId;v=1;d1=6392.6392.3	hcd	4.48	2102.91	2102.91	0	0	0	0	5.5e-06	4.4e-05	FTMS + p NSI d Full ms2 1053.4662@hcd28.00 [120.0000-2000.0000]
121 | 42012	1	70	S.DATVVLN[+1622.58161]R.S	S.DATVVLNR.S	DATVVLNR,SSS,7@1622.58161	N7(NGlycan / 1622.5816)	HexNAc(4)Hex(5)	0.0013	0.01	2.89	212.7	113.1	113.1	2	1255.54	1255.54	1.44		2510.08	2510.08	Non	7	12.5	>sp|P11279|LAMP1_HUMAN Lysosome-associated membrane glycoprotein 1 OS=Homo sapiens GN=LAMP1 PE=1 SV=3	17	19.3662	6441	6137		hl1_trp-aspn_rezt_1-2.ScanId;v=1;d1=6441.6441.2	hcd	3.18	2509.07	2509.07	0	0	0	0	0.00022	0.0017	FTMS + p NSI d Full ms2 1255.5425@hcd28.00 [120.0000-2000.0000]
127 | 42408	1	70	S.DATVVLN[+1403.50732]R.S	S.DATVVLNR.S	DATVVLNR,SSS,7@1403.50732	N7(NGlycan / 1403.5073)	HexNAc(3)Hex(4)Fuc(1)	0.00017	0.0014	3.76	382.1	199.9	199.9	2	1146	1146	0.33		2291	2291	Non	7	16.7	>sp|P11279|LAMP1_HUMAN Lysosome-associated membrane glycoprotein 1 OS=Homo sapiens GN=LAMP1 PE=1 SV=3	17	19.5607	6564	6294		hl1_trp-aspn_rezt_1-2.ScanId;v=1;d1=6564.6564.2	hcd	3.41	2290	2289.99	0	0	0	0	3.8e-05	0.00031	FTMS + p NSI d Full ms2 1146.5072@hcd28.00 [120.0000-2000.0000]
129 | 42559	1	70	S.DATVVLN[+1241.45450]R.S	S.DATVVLNR.S	DATVVLNR,SSS,7@1241.45450	N7(NGlycan / 1241.4545)	HexNAc(3)Hex(3)Fuc(1)	7.6e-05	0.00061	4.12	333	173.6	173.6	2	1064.98	1064.98	1.42		2128.95	2128.95	Non	7	15.2	>sp|P11279|LAMP1_HUMAN Lysosome-associated membrane glycoprotein 1 OS=Homo sapiens GN=LAMP1 PE=1 SV=3	17	19.5735	6573	6310		hl1_trp-aspn_rezt_1-2.ScanId;v=1;d1=6573.6573.2	hcd	3.77	2127.94	2127.94	0	0	0	0	1.7e-05	0.00014	FTMS + p NSI d Full ms2 1064.9805@hcd28.00 [120.0000-2000.0000]
124 | 42815	1	70	S.DATVVLN[+1565.56014]R.S	S.DATVVLNR.S	DATVVLNR,SSS,7@1565.56014	N7(NGlycan / 1565.5601)	HexNAc(3)Hex(5)Fuc(1)	0.0049	0.038	2.31	163.2	38.4	38.4	2	1227.03	1227.03	1.06		2453.06	2453.05	Non	7	11.3	>sp|P11279|LAMP1_HUMAN Lysosome-associated membrane glycoprotein 1 OS=Homo sapiens GN=LAMP1 PE=1 SV=3	17	19.6578	6625	6376		hl1_trp-aspn_rezt_1-2.ScanId;v=1;d1=6625.6625.2	hcd	2.58	2452.05	2452.05	0	0.0088	0	0.012	0.00084	0.0089	FTMS + p NSI d Full ms2 1227.5336@hcd28.00 [120.0000-2000.0000]
122 | 42855	1	70	S.DATVVLN[+1606.58669]R.S	S.DATVVLNR.S	DATVVLNR,SSS,7@1606.58669	N7(NGlycan / 1606.5867)	HexNAc(4)Hex(4)Fuc(1)	0.00045	0.0036	3.34	303.6	176.3	176.3	2	1247.54	1247.54	0.39		2494.08	2494.08	Non	7	14.7	>sp|P11279|LAMP1_HUMAN Lysosome-associated membrane glycoprotein 1 OS=Homo sapiens GN=LAMP1 PE=1 SV=3	17	19.6661	6631	6383		hl1_trp-aspn_rezt_1-2.ScanId;v=1;d1=6631.6631.2	hcd	3.33	2493.07	2493.07	0	0	0	0	9.6e-05	0.00078	FTMS + p NSI d Full ms2 1248.0474@hcd28.00 [120.0000-2000.0000]
126 | 43772	1	70	S.DATVVLN[+1444.53387]R.S	S.DATVVLNR.S	DATVVLNR,SSS,7@1444.53387	N7(NGlycan / 1444.5339)	HexNAc(4)Hex(3)Fuc(1)	0.00024	0.0019	3.62	289.7	118.2	118.2	2	1166.52	1166.52	1.39		2332.03	2332.03	Non	7	14.3	>sp|P11279|LAMP1_HUMAN Lysosome-associated membrane glycoprotein 1 OS=Homo sapiens GN=LAMP1 PE=1 SV=3	17	19.9559	6812	6599		hl1_trp-aspn_rezt_1-2.ScanId;v=1;d1=6812.6812.2	hcd	3.61	2331.02	2331.02	0	0	0	0	5.9e-05	0.00047	FTMS + p NSI d Full ms2 1166.5173@hcd28.00 [120.0000-2000.0000]
132 | 20757	1	70	S.DATVVLN[+1038.37512]R.S	S.DATVVLNR.S	DATVVLNR,SSS,7@1038.37512	N7(NGlycan / 1038.3751)	HexNAc(2)Hex(3)Fuc(1)	2e-05	0.00016	4.7	397.6	246.5	246.5	2	963.44	963.438	1.21		1925.87	1925.87	Non	7	16.6	>sp|P11279|LAMP1_HUMAN Lysosome-associated membrane glycoprotein 1 OS=Homo sapiens GN=LAMP1 PE=1 SV=3	17	20.2468	6986	6817		hl1_trp-aspn_rezt_1-2.ScanId;v=1;d1=6986.6986.2	hcd	4.19	1924.86	1924.86	0	0	0	0	6.9e-06	5.4e-05	FTMS + p NSI d Full ms2 963.9415@hcd28.00 [120.0000-1938.0000]
112 | 112544	1	70	S.DATVVLN[+2059.73493]R.S	S.DATVVLNR.S	DATVVLNR,SSS,7@2059.73493	N7(NGlycan / 2059.7349)	HexNAc(4)Hex(5)Fuc(1)NeuAc(1)	0.00016	0.0013	3.79	348	129.4	129.4	2	1474.12	1474.12	1.14		2947.23	2947.23	Non	7	16.2	>sp|P11279|LAMP1_HUMAN Lysosome-associated membrane glycoprotein 1 OS=Homo sapiens GN=LAMP1 PE=1 SV=3	17	24.608	9607	10178		hl1_trp-aspn_rezt_1-2.ScanId;v=1;d1=9607.9607.2	hcd	3.52	2946.23	2946.22	0	0	0	0	3.5e-05	0.00029	FTMS + p NSI d Full ms2 1474.6219@hcd28.00 [120.0000-2000.0000]
120 | 54060	1	70	S.DATVVLN[+1694.60274]R.S	S.DATVVLNR.S	DATVVLNR,SSS,7@1694.60274	N7(NGlycan / 1694.6027)	HexNAc(3)Hex(4)Fuc(1)NeuAc(1)	0.00029	0.0023	3.53	316.2	131	131	2	1291.55	1291.55	0.97		2582.1	2582.1	Non	7	15.3	>sp|P11279|LAMP1_HUMAN Lysosome-associated membrane glycoprotein 1 OS=Homo sapiens GN=LAMP1 PE=1 SV=3	17	24.7126	9674	10256		hl1_trp-aspn_rezt_1-2.ScanId;v=1;d1=9674.9674.2	hcd	3.36	2581.09	2581.09	0	0	0	0	6.7e-05	0.00055	FTMS + p NSI d Full ms2 1291.5546@hcd28.00 [120.0000-2000.0000]
110 | 125199	1	70	S.DATVVLN[+2350.83035]R.S	S.DATVVLNR.S	DATVVLNR,SSS,7@2350.83035	N7(NGlycan / 2350.8304)	HexNAc(4)Hex(5)Fuc(1)NeuAc(2)	0.0049	0.038	2.31	167.5	3.6	3.6	2	1619.67	1619.67	1.13		3238.33	3238.32	Non	7	12	>sp|P11279|LAMP1_HUMAN Lysosome-associated membrane glycoprotein 1 OS=Homo sapiens GN=LAMP1 PE=1 SV=3	17	30.4454	12883	14516		hl1_trp-aspn_rezt_1-2.ScanId;v=1;d1=12883.12883.2	hcd	1.79	3237.32	3237.32	0	0.0088	0	0.012	0.00086	0.0089	FTMS + p NSI d Full ms2 1620.6702@hcd28.00 [120.0000-2000.0000]
158 | 120526	1	78	R.SSC[+57.02146]GKEN[+2133.77171]TSDPSLVIAFGR.G	R.SSCGKENTSDPSLVIAFGR.G	SSCGKENTSDPSLVIAFGR,RGH,3@57.02146,7@2133.77171	C3(Carbamidomethyl / 57.0215); N7(NGlycan / 2133.7717)	HexNAc(5)Hex(6)Fuc(1)	2.2e-05	0.00018	4.66	463.1	381.6	224	3	1386.92	1386.92	0.92		4158.75	4158.74	CRagged	7	21.7	>sp|P11279|LAMP1_HUMAN Lysosome-associated membrane glycoprotein 1 OS=Homo sapiens GN=LAMP1 PE=1 SV=3	17	28.6726	11907	13238		hl1_trp-aspn_rezt_1-2.ScanId;v=1;d1=11907.11907.3	hcd	4.5	4157.74	4157.73	0	0	0	0	7.5e-06	5.9e-05	FTMS + p NSI d Full ms2 1387.2549@hcd28.00 [120.0000-2000.0000]
160 | 121889	1	78	R.SSC[+57.02146]GKEN[+1768.63952]TSDPSLVIAFGR.G	R.SSCGKENTSDPSLVIAFGR.G	SSCGKENTSDPSLVIAFGR,RGH,3@57.02146,7@1768.63952	C3(Carbamidomethyl / 57.0215); N7(NGlycan / 1768.6395)	HexNAc(4)Hex(5)Fuc(1)	3.9e-07	3.1e-06	6.41	600.6	535.2	267.3	3	1265.21	1265.21	0.85		3793.61	3793.61	CRagged	7	21.8	>sp|P11279|LAMP1_HUMAN Lysosome-associated membrane glycoprotein 1 OS=Homo sapiens GN=LAMP1 PE=1 SV=3	17	29.1811	12203	13622		hl1_trp-aspn_rezt_1-2.ScanId;v=1;d1=12203.12203.3	hcd	5.98	3792.61	3792.6	0	0	0	0	1.4e-07	1.1e-06	FTMS + p NSI d Full ms2 1265.8772@hcd28.00 [120.0000-2000.0000]
161 | 122209	1	78	R.SSC[+57.02146]GKEN[+1606.58669]TSDPSLVIAFGR.G	R.SSCGKENTSDPSLVIAFGR.G	SSCGKENTSDPSLVIAFGR,RGH,3@57.02146,7@1606.58669	C3(Carbamidomethyl / 57.0215); N7(NGlycan / 1606.5867)	HexNAc(4)Hex(4)Fuc(1)	0.00066	0.0053	3.18	290	289.4	123.4	3	1211.19	1211.19	0.2		3631.56	3631.56	CRagged	7	16.2	>sp|P11279|LAMP1_HUMAN Lysosome-associated membrane glycoprotein 1 OS=Homo sapiens GN=LAMP1 PE=1 SV=3	17	29.2379	12231	13658		hl1_trp-aspn_rezt_1-2.ScanId;v=1;d1=12231.12231.3	hcd	3.16	3630.55	3630.55	0	0	0	0	0.00013	0.001	FTMS + p NSI d Full ms2 1211.8605@hcd28.00 [120.0000-2000.0000]
154 | 159027	1	78	R.SSC[+57.02146]GKEN[+2789.99933]TSDPSLVIAFGR.G	R.SSCGKENTSDPSLVIAFGR.G	SSCGKENTSDPSLVIAFGR,RGH,3@57.02146,7@2789.99933	C3(Carbamidomethyl / 57.0215); N7(NGlycan / 2789.9993)	HexNAc(6)Hex(7)Fuc(1)NeuAc(1)	9.4e-05	0.00075	4.03	405.3	263.2	49.3	3	1605.66	1605.66	1.11		4814.98	4814.97	CRagged	7	20.1	>sp|P11279|LAMP1_HUMAN Lysosome-associated membrane glycoprotein 1 OS=Homo sapiens GN=LAMP1 PE=1 SV=3	17	32.7793	14163	16227		hl1_trp-aspn_rezt_1-2.ScanId;v=1;d1=14163.14163.3	hcd	3.89	4813.97	4813.96	0	0	0	0	2.1e-05	0.00018	FTMS + p NSI d Full ms2 1606.6656@hcd28.00 [120.0000-2000.0000]
156 | 159507	1	78	R.SSC[+57.02146]GKEN[+2424.86713]TSDPSLVIAFGR.G	R.SSCGKENTSDPSLVIAFGR.G	SSCGKENTSDPSLVIAFGR,RGH,3@57.02146,7@2424.86713	C3(Carbamidomethyl / 57.0215); N7(NGlycan / 2424.8671)	HexNAc(5)Hex(6)Fuc(1)NeuAc(1)	4.9e-06	3.9e-05	5.31	509.4	368.9	49.4	3	1483.95	1483.95	1.31		4449.84	4449.84	CRagged	7	23.2	>sp|P11279|LAMP1_HUMAN Lysosome-associated membrane glycoprotein 1 OS=Homo sapiens GN=LAMP1 PE=1 SV=3	17	33.1602	14374	16497		hl1_trp-aspn_rezt_1-2.ScanId;v=1;d1=14374.14374.3	hcd	5.5	4448.84	4448.83	0	0	0	0	1.4e-06	1.2e-05	FTMS + p NSI d Full ms2 1484.6202@hcd28.00 [120.0000-2000.0000]
159 | 130877	1	78	R.SSC[+57.02146]GKEN[+2059.73493]TSDPSLVIAFGR.G	R.SSCGKENTSDPSLVIAFGR.G	SSCGKENTSDPSLVIAFGR,RGH,3@57.02146,7@2059.73493	C3(Carbamidomethyl / 57.0215); N7(NGlycan / 2059.7349)	HexNAc(4)Hex(5)Fuc(1)NeuAc(1)	6.5e-06	5.2e-05	5.19	452.2	373.4	183.4	3	1362.24	1362.24	1.27		4084.71	4084.71	CRagged	7	20.9	>sp|P11279|LAMP1_HUMAN Lysosome-associated membrane glycoprotein 1 OS=Homo sapiens GN=LAMP1 PE=1 SV=3	17	33.5415	14551	16721		hl1_trp-aspn_rezt_1-2.ScanId;v=1;d1=14551.14551.3	hcd	5.02	4083.7	4083.7	0	0	0	0	2.1e-06	1.7e-05	FTMS + p NSI d Full ms2 1362.9089@hcd28.00 [120.0000-2000.0000]
180 | 110301	1	97	R.GHTLTLN[+1987.71380]FTR.N	R.GHTLTLNFTR.N	GHTLTLNFTR,RNA,7@1987.71380	N7(NGlycan / 1987.7138)	HexNAc(5)Hex(6)	0.0032	0.025	2.5	220	78.4	78.4	3	1049.78	1049.78	1.36		3147.34	3147.34	CRagged	7	14.5	>sp|P11279|LAMP1_HUMAN Lysosome-associated membrane glycoprotein 1 OS=Homo sapiens GN=LAMP1 PE=1 SV=3	17	23.7826	9098	9527		hl1_trp-aspn_rezt_1-2.ScanId;v=1;d1=9098.9098.3	hcd	2.74	3146.33	3146.33	0	0.0033	0	0.0045	0.00052	0.0036	FTMS + p NSI d Full ms2 1050.1189@hcd28.00 [120.0000-2000.0000]
186 | 110381	1	97	R.GHTLTLN[+1864.63416]FTR.N	R.GHTLTLNFTR.N	GHTLTLNFTR,RNA,7@1864.63416	N7(NGlycan / 1864.6342)	HexNAc(2)Hex(9)	0.00032	0.0026	3.49	383.6	153.2	153.2	3	1008.76	1008.76	2.01		3024.26	3024.26	CRagged	7	19.1	>sp|P11279|LAMP1_HUMAN Lysosome-associated membrane glycoprotein 1 OS=Homo sapiens GN=LAMP1 PE=1 SV=3	17	23.7982	9110	9541		hl1_trp-aspn_rezt_1-2.ScanId;v=1;d1=9110.9110.3	hcd	3.14	3023.25	3023.25	0	0	0	0	7.7e-05	0.00062	FTMS + p NSI d Full ms2 1008.7604@hcd28.00 [120.0000-2000.0000]
192 | 50175	1	97	R.GHTLTLN[+1702.58133]FTR.N	R.GHTLTLNFTR.N	GHTLTLNFTR,RNA,7@1702.58133	N7(NGlycan / 1702.5813)	HexNAc(2)Hex(8)	0.0012	0.0092	2.94	381.7	216.5	216.5	2	1431.61	1431.61	0.63		2862.2	2862.2	CRagged	7	16.9	>sp|P11279|LAMP1_HUMAN Lysosome-associated membrane glycoprotein 1 OS=Homo sapiens GN=LAMP1 PE=1 SV=3	17	24.0214	9245	9727		hl1_trp-aspn_rezt_1-2.ScanId;v=1;d1=9245.9245.2	hcd	2.57	2861.2	2861.2	0	0	0	0	0.0002	0.0016	FTMS + p NSI d Full ms2 1432.1088@hcd28.00 [120.0000-2000.0000]
199 | 50297	1	97	R.GHTLTLN[+1540.52851]FTR.N	R.GHTLTLNFTR.N	GHTLTLNFTR,RNA,7@1540.52851	N7(NGlycan / 1540.5285)	HexNAc(2)Hex(7)	8.3e-06	6.7e-05	5.08	530.3	376.2	376.2	2	1350.58	1350.58	1.24		2700.15	2700.15	CRagged	7	20.5	>sp|P11279|LAMP1_HUMAN Lysosome-associated membrane glycoprotein 1 OS=Homo sapiens GN=LAMP1 PE=1 SV=3	17	24.0763	9281	9775		hl1_trp-aspn_rezt_1-2.ScanId;v=1;d1=9281.9281.2	hcd	6.13	2699.15	2699.14	0	0	0	0	2.8e-06	2.2e-05	FTMS + p NSI d Full ms2 1351.0818@hcd28.00 [120.0000-2000.0000]
195 | 50457	1	97	R.GHTLTLN[+1622.58161]FTR.N	R.GHTLTLNFTR.N	GHTLTLNFTR,RNA,7@1622.58161	N7(NGlycan / 1622.5816)	HexNAc(4)Hex(5)	6.2e-08	4.9e-07	7.21	613.8	381.1	381.1	3	928.074	928.073	1.71		2782.21	2782.2	CRagged	7	22.7	>sp|P11279|LAMP1_HUMAN Lysosome-associated membrane glycoprotein 1 OS=Homo sapiens GN=LAMP1 PE=1 SV=3	17	24.1073	9299	9798		hl1_trp-aspn_rezt_1-2.ScanId;v=1;d1=9299.9299.3	hcd	7.78	2781.2	2781.2	0	0	0	0	3.7e-08	3e-07	FTMS + p NSI d Full ms2 928.0739@hcd28.00 [120.0000-2000.0000]
197 | 50497	1	97	R.GHTLTLN[+1581.55506]FTR.N	R.GHTLTLNFTR.N	GHTLTLNFTR,RNA,7@1581.55506	N7(NGlycan / 1581.5551)	HexNAc(3)Hex(6)	1.8e-05	0.00015	4.74	535.2	306.6	306.6	3	914.399	914.397	1.78		2741.18	2741.18	CRagged	7	19.6	>sp|P11279|LAMP1_HUMAN Lysosome-associated membrane glycoprotein 1 OS=Homo sapiens GN=LAMP1 PE=1 SV=3	17	24.1169	9303	9802		hl1_trp-aspn_rezt_1-2.ScanId;v=1;d1=9303.9303.3	hcd	5.79	2740.17	2740.17	0	0	0	0	6e-06	4.6e-05	FTMS + p NSI d Full ms2 914.7322@hcd28.00 [120.0000-2000.0000]
202 | 51368	1	97	R.GHTLTLN[+1378.47569]FTR.N	R.GHTLTLNFTR.N	GHTLTLNFTR,RNA,7@1378.47569	N7(NGlycan / 1378.4757)	HexNAc(2)Hex(6)	9.3e-06	7.4e-05	5.03	592.3	444.8	444.8	2	1269.55	1269.55	0.88		2538.1	2538.1	CRagged	7	21.9	>sp|P11279|LAMP1_HUMAN Lysosome-associated membrane glycoprotein 1 OS=Homo sapiens GN=LAMP1 PE=1 SV=3	17	24.2528	9378	9891		hl1_trp-aspn_rezt_1-2.ScanId;v=1;d1=9378.9378.2	hcd	6.6	2537.09	2537.09	0	0	0	0	3e-06	2.4e-05	FTMS + p NSI d Full ms2 1270.0557@hcd28.00 [120.0000-2000.0000]
204 | 51408	1	97	R.GHTLTLN[+1257.44941]FTR.N	R.GHTLTLNFTR.N	GHTLTLNFTR,RNA,7@1257.44941	N7(NGlycan / 1257.4494)	HexNAc(3)Hex(4)	8.3e-06	6.7e-05	5.08	520.7	370	370	2	1209.04	1209.04	1.59		2417.08	2417.07	CRagged	7	20	>sp|P11279|LAMP1_HUMAN Lysosome-associated membrane glycoprotein 1 OS=Homo sapiens GN=LAMP1 PE=1 SV=3	17	24.2598	9382	9895		hl1_trp-aspn_rezt_1-2.ScanId;v=1;d1=9382.9382.2	hcd	6.13	2416.07	2416.06	0	0	0	0	2.9e-06	2.3e-05	FTMS + p NSI d Full ms2 1209.5417@hcd28.00 [120.0000-2000.0000]
206 | 51484	1	97	R.GHTLTLN[+1095.39659]FTR.N	R.GHTLTLNFTR.N	GHTLTLNFTR,RNA,7@1095.39659	N7(NGlycan / 1095.3966)	HexNAc(3)Hex(3)	0.00018	0.0014	3.75	484.7	340.6	340.6	2	1128.01	1128.01	0.23		2255.02	2255.02	CRagged	7	19	>sp|P11279|LAMP1_HUMAN Lysosome-associated membrane glycoprotein 1 OS=Homo sapiens GN=LAMP1 PE=1 SV=3	17	24.2729	9393	9907		hl1_trp-aspn_rezt_1-2.ScanId;v=1;d1=9393.9393.2	hcd	3.94	2254.01	2254.01	0	0	0	0	4.3e-05	0.00035	FTMS + p NSI d Full ms2 1128.0132@hcd28.00 [120.0000-2000.0000]
205 | 51553	1	97	R.GHTLTLN[+1216.42286]FTR.N	R.GHTLTLNFTR.N	GHTLTLNFTR,RNA,7@1216.42286	N7(NGlycan / 1216.4229)	HexNAc(2)Hex(5)	8.6e-09	6.9e-08	8.06	659.9	440.9	440.9	3	792.688	792.686	2.02		2376.05	2376.04	CRagged	7	22.6	>sp|P11279|LAMP1_HUMAN Lysosome-associated membrane glycoprotein 1 OS=Homo sapiens GN=LAMP1 PE=1 SV=3	17	24.2898	9402	9917		hl1_trp-aspn_rezt_1-2.ScanId;v=1;d1=9402.9402.3	hcd	7.63	2375.04	2375.04	0	0	0	0	8.6e-09	6.9e-08	FTMS + p NSI d Full ms2 793.0222@hcd28.00 [120.0000-2000.0000]
201 | 52029	1	97	R.GHTLTLN[+1419.50224]FTR.N	R.GHTLTLNFTR.N	GHTLTLNFTR,RNA,7@1419.50224	N7(NGlycan / 1419.5022)	HexNAc(3)Hex(5)	2.9e-06	2.3e-05	5.54	587.9	342.5	342.5	3	860.381	860.38	1.92		2579.13	2579.12	CRagged	7	21.7	>sp|P11279|LAMP1_HUMAN Lysosome-associated membrane glycoprotein 1 OS=Homo sapiens GN=LAMP1 PE=1 SV=3	17	24.3405	9432	9960		hl1_trp-aspn_rezt_1-2.ScanId;v=1;d1=9432.9432.3	hcd	7.11	2578.12	2578.12	0	0	0	0	1.2e-06	9.7e-06	FTMS + p NSI d Full ms2 860.7145@hcd28.00 [120.0000-2000.0000]
207 | 52355	1	97	R.GHTLTLN[+1054.37004]FTR.N	R.GHTLTLNFTR.N	GHTLTLNFTR,RNA,7@1054.37004	N7(NGlycan / 1054.37)	HexNAc(2)Hex(4)	2.8e-06	2.2e-05	5.56	598.6	468.2	468.2	2	1107.5	1107.5	1.42		2213.99	2213.99	CRagged	7	21.8	>sp|P11279|LAMP1_HUMAN Lysosome-associated membrane glycoprotein 1 OS=Homo sapiens GN=LAMP1 PE=1 SV=3	17	24.3641	9450	9983		hl1_trp-aspn_rezt_1-2.ScanId;v=1;d1=9450.9450.2	hcd	7.13	2212.99	2212.98	0	0	0	0	9.8e-07	8.1e-06	FTMS + p NSI d Full ms2 1108.0024@hcd28.00 [120.0000-2000.0000]
208 | 52376	1	97	R.GHTLTLN[+892.31722]FTR.N	R.GHTLTLNFTR.N	GHTLTLNFTR,RNA,7@892.31722	N7(NGlycan / 892.3172)	HexNAc(2)Hex(3)	2.8e-08	2.2e-07	7.56	654.1	520.4	520.4	2	1026.47	1026.47	1.09		2051.94	2051.94	CRagged	7	23.2	>sp|P11279|LAMP1_HUMAN Lysosome-associated membrane glycoprotein 1 OS=Homo sapiens GN=LAMP1 PE=1 SV=3	17	24.3723	9455	9989		hl1_trp-aspn_rezt_1-2.ScanId;v=1;d1=9455.9455.2	hcd	8.13	2050.93	2050.93	0	0	0	0	1.8e-08	1.5e-07	FTMS + p NSI d Full ms2 1026.9762@hcd28.00 [120.0000-2000.0000]
200 | 52787	1	97	R.GHTLTLN[+1460.52878]FTR.N	R.GHTLTLNFTR.N	GHTLTLNFTR,RNA,7@1460.52878	N7(NGlycan / 1460.5288)	HexNAc(4)Hex(4)	2.8e-05	0.00022	4.55	539.7	382.4	382.4	2	1310.58	1310.58	0.8		2620.15	2620.15	CRagged	7	20.7	>sp|P11279|LAMP1_HUMAN Lysosome-associated membrane glycoprotein 1 OS=Homo sapiens GN=LAMP1 PE=1 SV=3	17	24.4208	9486	10027		hl1_trp-aspn_rezt_1-2.ScanId;v=1;d1=9486.9486.2	hcd	5.6	2619.15	2619.14	0	0	0	0	9.8e-06	7.8e-05	FTMS + p NSI d Full ms2 1310.5803@hcd28.00 [120.0000-2000.0000]
175 | 118833	1	97	R.GHTLTLN[+2278.80922]FTR.N	R.GHTLTLNFTR.N	GHTLTLNFTR,RNA,7@2278.80922	N7(NGlycan / 2278.8092)	HexNAc(5)Hex(6)NeuAc(1)	0.00011	0.00086	3.97	385.7	177.5	177.5	3	1146.82	1146.82	1.71		3438.44	3438.43	CRagged	7	20.3	>sp|P11279|LAMP1_HUMAN Lysosome-associated membrane glycoprotein 1 OS=Homo sapiens GN=LAMP1 PE=1 SV=3	17	27.9284	11479	12656		hl1_trp-aspn_rezt_1-2.ScanId;v=1;d1=11479.11479.3	hcd	3.62	3437.43	3437.42	0	0	0	0	2.3e-05	0.00019	FTMS + p NSI d Full ms2 1147.4849@hcd28.00 [120.0000-2000.0000]
177 | 119406	1	97	R.GHTLTLN[+2059.73493]FTR.N	R.GHTLTLNFTR.N	GHTLTLNFTR,RNA,7@2059.73493	N7(NGlycan / 2059.7349)	HexNAc(4)Hex(5)Fuc(1)NeuAc(1)	0.0009	0.0071	3.05	328.6	84.1	84.1	3	1073.79	1073.79	0.9		3219.36	3219.36	CRagged	7	17.3	>sp|P11279|LAMP1_HUMAN Lysosome-associated membrane glycoprotein 1 OS=Homo sapiens GN=LAMP1 PE=1 SV=3	17	28.4004	11751	13031		hl1_trp-aspn_rezt_1-2.ScanId;v=1;d1=11751.11751.3	hcd	2.68	3218.35	3218.35	0	0	0	0	0.00016	0.0012	FTMS + p NSI d Full ms2 1074.4611@hcd28.00 [120.0000-2000.0000]
179 | 119446	1	97	R.GHTLTLN[+2018.70838]FTR.N	R.GHTLTLNFTR.N	GHTLTLNFTR,RNA,7@2018.70838	N7(NGlycan / 2018.7084)	HexNAc(3)Hex(6)Fuc(1)NeuAc(1)	0.00068	0.0055	3.16	310.9	98.4	98.4	3	1060.12	1060.11	2.16		3178.34	3178.33	CRagged	7	17.3	>sp|P11279|LAMP1_HUMAN Lysosome-associated membrane glycoprotein 1 OS=Homo sapiens GN=LAMP1 PE=1 SV=3	17	28.4101	11754	13034		hl1_trp-aspn_rezt_1-2.ScanId;v=1;d1=11754.11754.3	hcd	3.14	3177.33	3177.32	0	0	0	0	0.00014	0.0011	FTMS + p NSI d Full ms2 1060.7863@hcd28.00 [120.0000-2000.0000]
182 | 119526	1	97	R.GHTLTLN[+1913.67702]FTR.N	R.GHTLTLNFTR.N	GHTLTLNFTR,RNA,7@1913.67702	N7(NGlycan / 1913.677)	HexNAc(4)Hex(5)NeuAc(1)	0.00018	0.0015	3.74	409.2	194.8	194.8	3	1025.11	1025.1	2.08		3073.31	3073.3	CRagged	7	17.5	>sp|P11279|LAMP1_HUMAN Lysosome-associated membrane glycoprotein 1 OS=Homo sapiens GN=LAMP1 PE=1 SV=3	17	28.4498	11776	13060		hl1_trp-aspn_rezt_1-2.ScanId;v=1;d1=11776.11776.3	hcd	3.59	3072.3	3072.29	0	0	0	0	4.4e-05	0.00035	FTMS + p NSI d Full ms2 1025.7759@hcd28.00 [120.0000-2000.0000]
185 | 119886	1	97	R.GHTLTLN[+1872.65048]FTR.N	R.GHTLTLNFTR.N	GHTLTLNFTR,RNA,7@1872.65048	N7(NGlycan / 1872.6505)	HexNAc(3)Hex(6)NeuAc(1)	9.7e-07	7.7e-06	6.02	613	347.6	347.6	3	1011.43	1011.43	3.53		3032.28	3032.27	CRagged	7	24.1	>sp|P11279|LAMP1_HUMAN Lysosome-associated membrane glycoprotein 1 OS=Homo sapiens GN=LAMP1 PE=1 SV=3	17	28.569	11846	13155		hl1_trp-aspn_rezt_1-2.ScanId;v=1;d1=11846.11846.3	hcd	6.59	3031.28	3031.26	0	0	0	0	5.1e-07	4e-06	FTMS + p NSI d Full ms2 1011.7653@hcd28.00 [120.0000-2000.0000]
187 | 119966	1	97	R.GHTLTLN[+1856.65556]FTR.N	R.GHTLTLNFTR.N	GHTLTLNFTR,RNA,7@1856.65556	N7(NGlycan / 1856.6556)	HexNAc(3)Hex(5)Fuc(1)NeuAc(1)	0.0055	0.042	2.26	308.2	79	79	3	1006.1	1006.1	4.37		3016.29	3016.28	CRagged	7	17	>sp|P11279|LAMP1_HUMAN Lysosome-associated membrane glycoprotein 1 OS=Homo sapiens GN=LAMP1 PE=1 SV=3	17	28.579	11853	13163		hl1_trp-aspn_rezt_1-2.ScanId;v=1;d1=11853.11853.3	hcd	2.12	3015.28	3015.27	0	0.017	0	0.02	0.001	0.017	FTMS + p NSI d Full ms2 1006.0997@hcd28.00 [120.0000-2000.0000]
191 | 59080	1	97	R.GHTLTLN[+1710.59765]FTR.N	R.GHTLTLNFTR.N	GHTLTLNFTR,RNA,7@1710.59765	N7(NGlycan / 1710.5977)	HexNAc(3)Hex(5)NeuAc(1)	2.6e-05	0.00021	4.59	542.5	277.5	277.5	3	957.413	957.411	2.1		2870.23	2870.22	CRagged	7	22.7	>sp|P11279|LAMP1_HUMAN Lysosome-associated membrane glycoprotein 1 OS=Homo sapiens GN=LAMP1 PE=1 SV=3	17	28.7112	11931	13269		hl1_trp-aspn_rezt_1-2.ScanId;v=1;d1=11931.11931.3	hcd	5.64	2869.22	2869.21	0	0	0	0	8.5e-06	6.8e-05	FTMS + p NSI d Full ms2 957.7469@hcd28.00 [120.0000-2000.0000]
190 | 59446	1	97	R.GHTLTLN[+1751.62420]FTR.N	R.GHTLTLNFTR.N	GHTLTLNFTR,RNA,7@1751.62420	N7(NGlycan / 1751.6242)	HexNAc(4)Hex(4)NeuAc(1)	0.00036	0.0028	3.45	387.7	178.6	178.6	3	971.088	971.087	0.71		2911.25	2911.25	CRagged	7	17.9	>sp|P11279|LAMP1_HUMAN Lysosome-associated membrane glycoprotein 1 OS=Homo sapiens GN=LAMP1 PE=1 SV=3	17	28.8483	12011	13372		hl1_trp-aspn_rezt_1-2.ScanId;v=1;d1=12011.12011.3	hcd	3.09	2910.24	2910.24	0	0	0	0	8.2e-05	0.00067	FTMS + p NSI d Full ms2 971.4213@hcd28.00 [120.0000-2000.0000]
198 | 59849	1	97	R.GHTLTLN[+1548.54483]FTR.N	R.GHTLTLNFTR.N	GHTLTLNFTR,RNA,7@1548.54483	N7(NGlycan / 1548.5448)	HexNAc(3)Hex(4)NeuAc(1)	0.00022	0.0018	3.66	348.8	166.4	166.4	3	903.396	903.394	2.19		2708.17	2708.17	CRagged	7	12	>sp|P11279|LAMP1_HUMAN Lysosome-associated membrane glycoprotein 1 OS=Homo sapiens GN=LAMP1 PE=1 SV=3	17	28.9443	12067	13448		hl1_trp-aspn_rezt_1-2.ScanId;v=1;d1=12067.12067.3	hcd	3.3	2707.17	2707.16	0	0	0	0	4.8e-05	0.00038	FTMS + p NSI d Full ms2 903.7299@hcd28.00 [120.0000-2000.0000]
214 | 60758	1	99	H.TLTLN[+1378.47569]FTR.N	H.TLTLNFTR.N	TLTLNFTR,HNA,5@1378.47569	N5(NGlycan / 1378.4757)	HexNAc(2)Hex(6)	0.00081	0.0064	3.09	205.9	205.9	205.9	2	1172.52	1172.51	2.74		2344.02	2344.02	Non	5	12.4	>sp|P11279|LAMP1_HUMAN Lysosome-associated membrane glycoprotein 1 OS=Homo sapiens GN=LAMP1 PE=1 SV=3	17	29.837	12555	14087		hl1_trp-aspn_rezt_1-2.ScanId;v=1;d1=12555.12555.2	hcd	3.48	2343.02	2343.01	0	0	0	0	0.00015	0.0012	FTMS + p NSI d Full ms2 1173.0155@hcd28.00 [120.0000-2000.0000]
215 | 60851	1	99	H.TLTLN[+1216.42286]FTR.N	H.TLTLNFTR.N	TLTLNFTR,HNA,5@1216.42286	N5(NGlycan / 1216.4229)	HexNAc(2)Hex(5)	0.00058	0.0046	3.23	221.9	221.9	221.9	2	1091.49	1091.49	1.42		2181.97	2181.96	Non	5	12.6	>sp|P11279|LAMP1_HUMAN Lysosome-associated membrane glycoprotein 1 OS=Homo sapiens GN=LAMP1 PE=1 SV=3	17	29.9283	12604	14154		hl1_trp-aspn_rezt_1-2.ScanId;v=1;d1=12604.12604.2	hcd	3.63	2180.96	2180.96	0	0	0	0	0.00012	0.00097	FTMS + p NSI d Full ms2 1091.9884@hcd28.00 [120.0000-2000.0000]
274 | 85563	1	124	S.DTHLFPN[+2863.04086]ASSK.E	S.DTHLFPNASSK.E	DTHLFPNASSK,SEI,7@2863.04086	N7(NGlycan / 2863.0409)	HexNAc(5)Hex(6)Fuc(4)NeuAc(1)	0.00065	0.0052	3.19	249.5	220.4	220.4	3	1360.88	1360.55	-1.52	1	4080.63	4079.64	Non	7	17.4	>sp|P11279|LAMP1_HUMAN Lysosome-associated membrane glycoprotein 1 OS=Homo sapiens GN=LAMP1 PE=1 SV=3	17	16.8092	4939	4228		hl1_trp-aspn_rezt_1-2.ScanId;v=1;d1=4939.4939.3	hcd	2.92	4079.63	4078.63	0	0	0	0	0.00013	0.001	FTMS + p NSI d Full ms2 1361.5524@hcd28.00 [120.0000-2000.0000]
288 | 87169	1	124	S.DTHLFPN[+2336.85109]ASSK.E	S.DTHLFPNASSK.E	DTHLFPNASSK,SEI,7@2336.85109	N7(NGlycan / 2336.8511)	HexNAc(6)Hex(6)Fuc(1)	0.00042	0.0034	3.37	342.3	228.9	228.9	3	1185.15	1185.15	-0.44		3553.45	3553.45	Non	7	19.5	>sp|P11279|LAMP1_HUMAN Lysosome-associated membrane glycoprotein 1 OS=Homo sapiens GN=LAMP1 PE=1 SV=3	17	17.2419	5168	4522		hl1_trp-aspn_rezt_1-2.ScanId;v=1;d1=5168.5168.3	hcd	3.02	3552.44	3552.44	0	0	0	0	9.1e-05	0.00074	FTMS + p NSI d Full ms2 1185.4894@hcd28.00 [120.0000-2000.0000]
289 | 88929	1	124	S.DTHLFPN[+2279.82962]ASSK.E	S.DTHLFPNASSK.E	DTHLFPNASSK,SEI,7@2279.82962	N7(NGlycan / 2279.8296)	HexNAc(5)Hex(6)Fuc(2)	0.0062	0.048	2.21	183.7	127.4	127.4	3	1166.15	1166.15	3.6		3496.44	3496.43	Non	7	14.8	>sp|P11279|LAMP1_HUMAN Lysosome-associated membrane glycoprotein 1 OS=Homo sapiens GN=LAMP1 PE=1 SV=3	17	17.4899	5311	4690		hl1_trp-aspn_rezt_1-2.ScanId;v=1;d1=5311.5311.3	hcd	2.43	3495.43	3495.42	0	0.022	0	0.026	0.0012	0.022	FTMS + p NSI d Full ms2 1166.4803@hcd28.00 [120.0000-2000.0000]
283 | 89560	1	124	S.DTHLFPN[+2498.90391]ASSK.E	S.DTHLFPNASSK.E	DTHLFPNASSK,SEI,7@2498.90391	N7(NGlycan / 2498.9039)	HexNAc(6)Hex(7)Fuc(1)	2.8e-05	0.00022	4.55	441.1	307.1	307.1	3	1239.17	1239.17	1.04		3715.5	3715.5	Non	7	19.1	>sp|P11279|LAMP1_HUMAN Lysosome-associated membrane glycoprotein 1 OS=Homo sapiens GN=LAMP1 PE=1 SV=3	17	17.6136	5384	4786		hl1_trp-aspn_rezt_1-2.ScanId;v=1;d1=5384.5384.3	hcd	4.39	3714.5	3714.49	0	0	0	0	9.4e-06	7.5e-05	FTMS + p NSI d Full ms2 1239.8414@hcd28.00 [120.0000-2000.0000]
301 | 90000	1	124	S.DTHLFPN[+1768.63952]ASSK.E	S.DTHLFPNASSK.E	DTHLFPNASSK,SEI,7@1768.63952	N7(NGlycan / 1768.6395)	HexNAc(4)Hex(5)Fuc(1)	1.3e-05	0.00011	4.88	478.7	349.3	349.3	3	995.751	995.75	1.46		2985.24	2985.24	Non	7	19.9	>sp|P11279|LAMP1_HUMAN Lysosome-associated membrane glycoprotein 1 OS=Homo sapiens GN=LAMP1 PE=1 SV=3	17	17.6953	5435	4850		hl1_trp-aspn_rezt_1-2.ScanId;v=1;d1=5435.5435.3	hcd	4.72	2984.23	2984.23	0	0	0	0	4.9e-06	3.9e-05	FTMS + p NSI d Full ms2 996.0861@hcd28.00 [120.0000-2000.0000]
294 | 90160	1	124	S.DTHLFPN[+2133.77171]ASSK.E	S.DTHLFPNASSK.E	DTHLFPNASSK,SEI,7@2133.77171	N7(NGlycan / 2133.7717)	HexNAc(5)Hex(6)Fuc(1)	4.4e-05	0.00036	4.35	514.4	339.4	339.4	2	1675.69	1675.69	1.87		3350.37	3350.37	Non	7	20.5	>sp|P11279|LAMP1_HUMAN Lysosome-associated membrane glycoprotein 1 OS=Homo sapiens GN=LAMP1 PE=1 SV=3	17	17.7194	5451	4868		hl1_trp-aspn_rezt_1-2.ScanId;v=1;d1=5451.5451.2	hcd	4.55	3349.37	3349.36	0	0	0	0	1.3e-05	0.0001	FTMS + p NSI d Full ms2 1676.6925@hcd28.00 [120.0000-2000.0000]
299 | 90520	1	124	S.DTHLFPN[+1864.63416]ASSK.E	S.DTHLFPNASSK.E	DTHLFPNASSK,SEI,7@1864.63416	N7(NGlycan / 1864.6342)	HexNAc(2)Hex(9)	3.4e-05	0.00027	4.47	376.9	242.3	242.3	3	1027.75	1027.75	1.26		3081.23	3081.23	Non	7	19.4	>sp|P11279|LAMP1_HUMAN Lysosome-associated membrane glycoprotein 1 OS=Homo sapiens GN=LAMP1 PE=1 SV=3	17	17.7905	5494	4931		hl1_trp-aspn_rezt_1-2.ScanId;v=1;d1=5494.5494.3	hcd	4.12	3080.23	3080.22	0	0	0	0	1.1e-05	8.5e-05	FTMS + p NSI d Full ms2 1028.0834@hcd28.00 [120.0000-2000.0000]
297 | 90920	1	124	S.DTHLFPN[+1971.71889]ASSK.E	S.DTHLFPNASSK.E	DTHLFPNASSK,SEI,7@1971.71889	N7(NGlycan / 1971.7189)	HexNAc(5)Hex(5)Fuc(1)	4.1e-05	0.00033	4.39	400.6	264.9	264.9	3	1063.44	1063.44	1.59		3188.32	3188.31	Non	7	19.1	>sp|P11279|LAMP1_HUMAN Lysosome-associated membrane glycoprotein 1 OS=Homo sapiens GN=LAMP1 PE=1 SV=3	17	17.8382	5523	4971		hl1_trp-aspn_rezt_1-2.ScanId;v=1;d1=5523.5523.3	hcd	4.25	3187.31	3187.31	0	0	0	0	1.2e-05	9.6e-05	FTMS + p NSI d Full ms2 1063.7793@hcd28.00 [120.0000-2000.0000]
300 | 91294	1	124	S.DTHLFPN[+1809.66607]ASSK.E	S.DTHLFPNASSK.E	DTHLFPNASSK,SEI,7@1809.66607	N7(NGlycan / 1809.6661)	HexNAc(5)Hex(4)Fuc(1)	0.00015	0.0012	3.82	274.3	207.9	207.9	3	1009.43	1009.43	1.46		3026.27	3026.26	Non	7	16.3	>sp|P11279|LAMP1_HUMAN Lysosome-associated membrane glycoprotein 1 OS=Homo sapiens GN=LAMP1 PE=1 SV=3	17	17.9411	5584	5052		hl1_trp-aspn_rezt_1-2.ScanId;v=1;d1=5584.5584.3	hcd	3.57	3025.26	3025.25	0	0	0	0	3.2e-05	0.00026	FTMS + p NSI d Full ms2 1009.7621@hcd28.00 [120.0000-2000.0000]
302 | 39553	1	124	S.DTHLFPN[+1702.58133]ASSK.E	S.DTHLFPNASSK.E	DTHLFPNASSK,SEI,7@1702.58133	N7(NGlycan / 1702.5813)	HexNAc(2)Hex(8)	3.3e-05	0.00027	4.48	394.5	298.2	298.2	3	973.732	973.731	1.79		2919.18	2919.18	Non	7	17.9	>sp|P11279|LAMP1_HUMAN Lysosome-associated membrane glycoprotein 1 OS=Homo sapiens GN=LAMP1 PE=1 SV=3	17	17.9902	5616	5097		hl1_trp-aspn_rezt_1-2.ScanId;v=1;d1=5616.5616.3	hcd	4.13	2918.18	2918.17	0	0	0	0	1e-05	8.1e-05	FTMS + p NSI d Full ms2 974.0663@hcd28.00 [120.0000-2000.0000]
306 | 39621	1	124	S.DTHLFPN[+1606.58669]ASSK.E	S.DTHLFPNASSK.E	DTHLFPNASSK,SEI,7@1606.58669	N7(NGlycan / 1606.5867)	HexNAc(4)Hex(4)Fuc(1)	3.4e-05	0.00027	4.47	382.4	273.4	273.4	3	941.734	941.732	1.32		2823.19	2823.18	Non	7	16.2	>sp|P11279|LAMP1_HUMAN Lysosome-associated membrane glycoprotein 1 OS=Homo sapiens GN=LAMP1 PE=1 SV=3	17	18.0466	5654	5144		hl1_trp-aspn_rezt_1-2.ScanId;v=1;d1=5654.5654.3	hcd	4.12	2822.18	2822.18	0	0	0	0	1.1e-05	8.6e-05	FTMS + p NSI d Full ms2 942.0685@hcd28.00 [120.0000-2000.0000]
296 | 92535	1	124	S.DTHLFPN[+1987.71380]ASSK.E	S.DTHLFPNASSK.E	DTHLFPNASSK,SEI,7@1987.71380	N7(NGlycan / 1987.7138)	HexNAc(5)Hex(6)	0.0036	0.028	2.44	226.4	183.7	183.7	3	1068.78	1068.77	0.35		3204.31	3204.31	Non	7	15.9	>sp|P11279|LAMP1_HUMAN Lysosome-associated membrane glycoprotein 1 OS=Homo sapiens GN=LAMP1 PE=1 SV=3	17	18.1048	5690	5191		hl1_trp-aspn_rezt_1-2.ScanId;v=1;d1=5690.5690.3	hcd	2.68	3203.3	3203.3	0	0.0032	0	0.0044	0.00058	0.0036	FTMS + p NSI d Full ms2 1069.4442@hcd28.00 [120.0000-2000.0000]
307 | 40074	1	124	S.DTHLFPN[+1403.50732]ASSK.E	S.DTHLFPNASSK.E	DTHLFPNASSK,SEI,7@1403.50732	N7(NGlycan / 1403.5073)	HexNAc(3)Hex(4)Fuc(1)	5.1e-08	4.1e-07	7.29	615.5	463.6	463.6	3	874.041	874.039	1.71		2620.11	2620.1	Non	7	20.8	>sp|P11279|LAMP1_HUMAN Lysosome-associated membrane glycoprotein 1 OS=Homo sapiens GN=LAMP1 PE=1 SV=3	17	18.3214	5818	5346		hl1_trp-aspn_rezt_1-2.ScanId;v=1;d1=5818.5818.3	hcd	6.87	2619.1	2619.1	0	0	0	0	2.9e-08	2.3e-07	FTMS + p NSI d Full ms2 874.3742@hcd28.00 [120.0000-2000.0000]
305 | 40210	1	124	S.DTHLFPN[+1622.58161]ASSK.E	S.DTHLFPNASSK.E	DTHLFPNASSK,SEI,7@1622.58161	N7(NGlycan / 1622.5816)	HexNAc(4)Hex(5)	5e-05	0.0004	4.3	356.3	266.7	266.7	3	947.065	947.064	1.28		2839.18	2839.18	Non	7	17.1	>sp|P11279|LAMP1_HUMAN Lysosome-associated membrane glycoprotein 1 OS=Homo sapiens GN=LAMP1 PE=1 SV=3	17	18.4351	5876	5419		hl1_trp-aspn_rezt_1-2.ScanId;v=1;d1=5876.5876.3	hcd	3.96	2838.17	2838.17	0	0	0	0	1.4e-05	0.00011	FTMS + p NSI d Full ms2 947.3993@hcd28.00 [120.0000-2000.0000]
308 | 40374	1	124	S.DTHLFPN[+1241.45450]ASSK.E	S.DTHLFPNASSK.E	DTHLFPNASSK,SEI,7@1241.45450	N7(NGlycan / 1241.4545)	HexNAc(3)Hex(3)Fuc(1)	0.00025	0.002	3.6	290.7	222	222	3	820.023	820.022	2.16		2458.06	2458.05	Non	7	13.8	>sp|P11279|LAMP1_HUMAN Lysosome-associated membrane glycoprotein 1 OS=Homo sapiens GN=LAMP1 PE=1 SV=3	17	18.5332	5934	5494		hl1_trp-aspn_rezt_1-2.ScanId;v=1;d1=5934.5934.3	hcd	3.59	2457.05	2457.04	0	0	0	0	6.1e-05	0.00049	FTMS + p NSI d Full ms2 820.3577@hcd28.00 [120.0000-2000.0000]
309 | 40520	1	124	S.DTHLFPN[+1216.42286]ASSK.E	S.DTHLFPNASSK.E	DTHLFPNASSK,SEI,7@1216.42286	N7(NGlycan / 1216.4229)	HexNAc(2)Hex(5)	7.1e-07	5.7e-06	6.15	591.4	546	546	3	811.679	811.678	1.98		2433.02	2433.02	Non	7	19.7	>sp|P11279|LAMP1_HUMAN Lysosome-associated membrane glycoprotein 1 OS=Homo sapiens GN=LAMP1 PE=1 SV=3	17	18.5832	5964	5533		hl1_trp-aspn_rezt_1-2.ScanId;v=1;d1=5964.5964.3	hcd	7.72	2432.02	2432.01	0	0	0	0	3.9e-07	3.1e-06	FTMS + p NSI d Full ms2 812.0140@hcd28.00 [120.0000-2000.0000]
271 | 146966	1	124	S.DTHLFPN[+3154.13627]ASSK.E	S.DTHLFPNASSK.E	DTHLFPNASSK,SEI,7@3154.13627	N7(NGlycan / 3154.1363)	HexNAc(5)Hex(6)Fuc(4)NeuAc(2)	9e-05	0.00072	4.04	494.8	280.4	280.4	3	1457.92	1457.58	-0.46	1	4371.73	4370.73	Non	7	23.6	>sp|P11279|LAMP1_HUMAN Lysosome-associated membrane glycoprotein 1 OS=Homo sapiens GN=LAMP1 PE=1 SV=3	17	20.9022	7400	7321		hl1_trp-aspn_rezt_1-2.ScanId;v=1;d1=7400.7400.3	hcd	4.24	4370.73	4369.72	0	0	0	0	2e-05	0.00016	FTMS + p NSI d Full ms2 1458.5840@hcd28.00 [120.0000-2000.0000]
277 | 103682	1	124	S.DTHLFPN[+2789.99933]ASSK.E	S.DTHLFPNASSK.E	DTHLFPNASSK,SEI,7@2789.99933	N7(NGlycan / 2789.9993)	HexNAc(6)Hex(7)Fuc(1)NeuAc(1)	8e-06	6.4e-05	5.1	585.4	343.5	57.3	3	1336.2	1336.2	0.82		4006.6	4006.59	Non	7	22.5	>sp|P11279|LAMP1_HUMAN Lysosome-associated membrane glycoprotein 1 OS=Homo sapiens GN=LAMP1 PE=1 SV=3	17	21.1995	7584	7560		hl1_trp-aspn_rezt_1-2.ScanId;v=1;d1=7584.7584.3	hcd	6.67	4005.59	4005.59	0	0	0	0	2.6e-06	2.1e-05	FTMS + p NSI d Full ms2 1336.8729@hcd28.00 [120.0000-2000.0000]
281 | 104842	1	124	S.DTHLFPN[+2570.92504]ASSK.E	S.DTHLFPNASSK.E	DTHLFPNASSK,SEI,7@2570.92504	N7(NGlycan / 2570.925)	HexNAc(5)Hex(6)Fuc(2)NeuAc(1)	0.0003	0.0024	3.53	365.2	192	192	3	1263.18	1263.18	0.76		3787.52	3787.52	Non	7	20.1	>sp|P11279|LAMP1_HUMAN Lysosome-associated membrane glycoprotein 1 OS=Homo sapiens GN=LAMP1 PE=1 SV=3	17	21.636	7846	7908		hl1_trp-aspn_rezt_1-2.ScanId;v=1;d1=7846.7846.3	hcd	3.17	3786.52	3786.51	0	0	0	0	6.9e-05	0.00057	FTMS + p NSI d Full ms2 1263.5164@hcd28.00 [120.0000-2000.0000]
279 | 105562	1	124	S.DTHLFPN[+2627.94650]ASSK.E	S.DTHLFPNASSK.E	DTHLFPNASSK,SEI,7@2627.94650	N7(NGlycan / 2627.9465)	HexNAc(6)Hex(6)Fuc(1)NeuAc(1)	0.00076	0.0061	3.12	318.9	198.1	198.1	3	1282.19	1282.19	0.97		3844.55	3844.54	Non	7	16.2	>sp|P11279|LAMP1_HUMAN Lysosome-associated membrane glycoprotein 1 OS=Homo sapiens GN=LAMP1 PE=1 SV=3	17	21.8664	7973	8077		hl1_trp-aspn_rezt_1-2.ScanId;v=1;d1=7973.7973.3	hcd	3.1	3843.54	3843.53	0	0	0	0	0.00014	0.0011	FTMS + p NSI d Full ms2 1282.8577@hcd28.00 [120.0000-2000.0000]
285 | 106731	1	124	S.DTHLFPN[+2424.86713]ASSK.E	S.DTHLFPNASSK.E	DTHLFPNASSK,SEI,7@2424.86713	N7(NGlycan / 2424.8671)	HexNAc(5)Hex(6)Fuc(1)NeuAc(1)	1.7e-06	1.4e-05	5.77	568.7	378	378	3	1214.49	1214.49	0.43		3641.46	3641.46	Non	7	23.7	>sp|P11279|LAMP1_HUMAN Lysosome-associated membrane glycoprotein 1 OS=Homo sapiens GN=LAMP1 PE=1 SV=3	17	22.2098	8180	8335		hl1_trp-aspn_rezt_1-2.ScanId;v=1;d1=8180.8180.3	hcd	6.34	3640.46	3640.46	0	0	0	0	6.6e-07	5.3e-06	FTMS + p NSI d Full ms2 1215.1617@hcd28.00 [120.0000-2000.0000]
293 | 107051	1	124	S.DTHLFPN[+2205.79284]ASSK.E	S.DTHLFPNASSK.E	DTHLFPNASSK,SEI,7@2205.79284	N7(NGlycan / 2205.7928)	HexNAc(4)Hex(5)Fuc(2)NeuAc(1)	2.8e-05	0.00022	4.55	452.5	294.8	294.8	3	1141.47	1141.47	0.95		3422.39	3422.39	Non	7	19.4	>sp|P11279|LAMP1_HUMAN Lysosome-associated membrane glycoprotein 1 OS=Homo sapiens GN=LAMP1 PE=1 SV=3	17	22.252	8209	8369		hl1_trp-aspn_rezt_1-2.ScanId;v=1;d1=8209.8209.3	hcd	4.39	3421.38	3421.38	0	0	0	0	9.6e-06	7.7e-05	FTMS + p NSI d Full ms2 1141.8020@hcd28.00 [120.0000-2000.0000]
295 | 107452	1	124	S.DTHLFPN[+2059.73493]ASSK.E	S.DTHLFPNASSK.E	DTHLFPNASSK,SEI,7@2059.73493	N7(NGlycan / 2059.7349)	HexNAc(4)Hex(5)Fuc(1)NeuAc(1)	1.5e-05	0.00012	4.83	564	346.4	346.4	2	1638.67	1638.67	1.89		3276.34	3276.33	Non	7	21.6	>sp|P11279|LAMP1_HUMAN Lysosome-associated membrane glycoprotein 1 OS=Homo sapiens GN=LAMP1 PE=1 SV=3	17	22.4544	8328	8539		hl1_trp-aspn_rezt_1-2.ScanId;v=1;d1=8328.8328.2	hcd	5.4	3275.33	3275.32	0	0	0	0	5.3e-06	4.2e-05	FTMS + p NSI d Full ms2 1639.6755@hcd28.00 [120.0000-2000.0000]
290 | 108092	1	124	S.DTHLFPN[+2278.80922]ASSK.E	S.DTHLFPNASSK.E	DTHLFPNASSK,SEI,7@2278.80922	N7(NGlycan / 2278.8092)	HexNAc(5)Hex(6)NeuAc(1)	3.4e-05	0.00027	4.47	380.6	253.4	253.4	3	1165.81	1165.81	1.76		3495.41	3495.4	Non	7	20.3	>sp|P11279|LAMP1_HUMAN Lysosome-associated membrane glycoprotein 1 OS=Homo sapiens GN=LAMP1 PE=1 SV=3	17	22.6357	8437	8673		hl1_trp-aspn_rezt_1-2.ScanId;v=1;d1=8437.8437.3	hcd	4.12	3494.4	3494.4	0	0	0	0	1.1e-05	8.8e-05	FTMS + p NSI d Full ms2 1165.8062@hcd28.00 [120.0000-2000.0000]
292 | 108333	1	124	S.DTHLFPN[+2262.81431]ASSK.E	S.DTHLFPNASSK.E	DTHLFPNASSK,SEI,7@2262.81431	N7(NGlycan / 2262.8143)	HexNAc(5)Hex(5)Fuc(1)NeuAc(1)	0.0025	0.02	2.6	231.7	135.6	135.6	3	1160.48	1160.47	1.53		3479.42	3479.41	Non	7	16	>sp|P11279|LAMP1_HUMAN Lysosome-associated membrane glycoprotein 1 OS=Homo sapiens GN=LAMP1 PE=1 SV=3	17	22.7235	8491	8742		hl1_trp-aspn_rezt_1-2.ScanId;v=1;d1=8491.8491.3	hcd	2.87	3478.41	3478.4	0	0.0034	0	0.0046	0.00041	0.0036	FTMS + p NSI d Full ms2 1160.4757@hcd28.00 [120.0000-2000.0000]
303 | 48736	1	124	S.DTHLFPN[+1694.60274]ASSK.E	S.DTHLFPNASSK.E	DTHLFPNASSK,SEI,7@1694.60274	N7(NGlycan / 1694.6027)	HexNAc(3)Hex(4)Fuc(1)NeuAc(1)	0.00017	0.0014	3.76	458.9	309.8	309.8	2	1456.11	1456.1	2.33		2911.21	2911.2	Non	7	19	>sp|P11279|LAMP1_HUMAN Lysosome-associated membrane glycoprotein 1 OS=Homo sapiens GN=LAMP1 PE=1 SV=3	17	22.9008	8596	8862		hl1_trp-aspn_rezt_1-2.ScanId;v=1;d1=8596.8596.2	hcd	3.59	2910.2	2910.19	0	0	0	0	3.9e-05	0.00032	FTMS + p NSI d Full ms2 1456.6052@hcd28.00 [120.0000-2000.0000]
298 | 108813	1	124	S.DTHLFPN[+1913.67702]ASSK.E	S.DTHLFPNASSK.E	DTHLFPNASSK,SEI,7@1913.67702	N7(NGlycan / 1913.677)	HexNAc(4)Hex(5)NeuAc(1)	4.7e-05	0.00038	4.32	398.1	259.1	259.1	3	1044.1	1044.1	1.97		3130.28	3130.27	Non	7	20.1	>sp|P11279|LAMP1_HUMAN Lysosome-associated membrane glycoprotein 1 OS=Homo sapiens GN=LAMP1 PE=1 SV=3	17	23.0836	8700	8991		hl1_trp-aspn_rezt_1-2.ScanId;v=1;d1=8700.8700.3	hcd	3.97	3129.27	3129.27	0	0	0	0	1.3e-05	0.0001	FTMS + p NSI d Full ms2 1044.0977@hcd28.00 [120.0000-2000.0000]
268 | 155007	1	124	S.DTHLFPN[+3445.23169]ASSK.E	S.DTHLFPNASSK.E	DTHLFPNASSK,SEI,7@3445.23169	N7(NGlycan / 3445.2317)	HexNAc(5)Hex(6)Fuc(4)NeuAc(3)	0.0011	0.0091	2.94	355	155.3	155.3	3	1554.95	1554.61	-0.47	1	4662.83	4661.83	Non	7	20.3	>sp|P11279|LAMP1_HUMAN Lysosome-associated membrane glycoprotein 1 OS=Homo sapiens GN=LAMP1 PE=1 SV=3	17	25.327	10047	10731		hl1_trp-aspn_rezt_1-2.ScanId;v=1;d1=10047.10047.3	hcd	2.57	4661.82	4660.82	0	0	0	0	0.00019	0.0015	FTMS + p NSI d Full ms2 1555.9518@hcd28.00 [120.0000-2000.0000]
272 | 155867	1	124	S.DTHLFPN[+3081.09474]ASSK.E	S.DTHLFPNASSK.E	DTHLFPNASSK,SEI,7@3081.09474	N7(NGlycan / 3081.0947)	HexNAc(6)Hex(7)Fuc(1)NeuAc(2)	2.8e-05	0.00023	4.55	457.2	265.6	1.7	3	1433.24	1433.23	1.74		4297.7	4297.69	Non	7	20.8	>sp|P11279|LAMP1_HUMAN Lysosome-associated membrane glycoprotein 1 OS=Homo sapiens GN=LAMP1 PE=1 SV=3	17	26.2533	10565	11437		hl1_trp-aspn_rezt_1-2.ScanId;v=1;d1=10565.10565.3	hcd	4.39	4296.69	4296.68	0	0	0	0	1e-05	8e-05	FTMS + p NSI d Full ms2 1433.9055@hcd28.00 [120.0000-2000.0000]
278 | 116255	1	124	S.DTHLFPN[+2715.96255]ASSK.E	S.DTHLFPNASSK.E	DTHLFPNASSK,SEI,7@2715.96255	N7(NGlycan / 2715.9625)	HexNAc(5)Hex(6)Fuc(1)NeuAc(2)	3.9e-05	0.00032	4.4	459.6	279.6	279.6	3	1311.53	1311.52	1.93		3932.57	3932.56	Non	7	21.7	>sp|P11279|LAMP1_HUMAN Lysosome-associated membrane glycoprotein 1 OS=Homo sapiens GN=LAMP1 PE=1 SV=3	17	26.625	10766	11698		hl1_trp-aspn_rezt_1-2.ScanId;v=1;d1=10766.10766.3	hcd	4.24	3931.56	3931.55	0	0	0	0	1.2e-05	9.2e-05	FTMS + p NSI d Full ms2 1312.1940@hcd28.00 [120.0000-2000.0000]
275 | 116415	1	124	S.DTHLFPN[+2862.02046]ASSK.E	S.DTHLFPNASSK.E	DTHLFPNASSK,SEI,7@2862.02046	N7(NGlycan / 2862.0205)	HexNAc(5)Hex(6)Fuc(2)NeuAc(2)	0.0015	0.012	2.82	216.5	89.9	89.9	3	1359.88	1360.21	1.09	-1	4077.62	4078.62	Non	7	16.6	>sp|P11279|LAMP1_HUMAN Lysosome-associated membrane glycoprotein 1 OS=Homo sapiens GN=LAMP1 PE=1 SV=3	17	26.6737	10794	11736		hl1_trp-aspn_rezt_1-2.ScanId;v=1;d1=10794.10794.3	hcd	3.11	4076.61	4077.61	0	0	0	0	0.00025	0.0019	FTMS + p NSI d Full ms2 1360.2108@hcd28.00 [120.0000-2000.0000]
284 | 117397	1	124	S.DTHLFPN[+2496.88826]ASSK.E	S.DTHLFPNASSK.E	DTHLFPNASSK,SEI,7@2496.88826	N7(NGlycan / 2496.8883)	HexNAc(4)Hex(5)Fuc(2)NeuAc(2)	0.00027	0.0022	3.56	431.1	228.2	228.2	3	1238.5	1238.5	0.75		3713.49	3713.48	Non	7	21	>sp|P11279|LAMP1_HUMAN Lysosome-associated membrane glycoprotein 1 OS=Homo sapiens GN=LAMP1 PE=1 SV=3	17	27.143	11050	12085		hl1_trp-aspn_rezt_1-2.ScanId;v=1;d1=11050.11050.3	hcd	3.42	3712.48	3712.48	0	0	0	0	6.3e-05	0.00051	FTMS + p NSI d Full ms2 1239.1714@hcd28.00 [120.0000-2000.0000]
287 | 117579	1	124	S.DTHLFPN[+2350.83035]ASSK.E	S.DTHLFPNASSK.E	DTHLFPNASSK,SEI,7@2350.83035	N7(NGlycan / 2350.8304)	HexNAc(4)Hex(5)Fuc(1)NeuAc(2)	0.00012	0.00093	3.94	410.8	236.6	236.6	3	1189.82	1189.81	2.16		3567.43	3567.43	Non	7	21.3	>sp|P11279|LAMP1_HUMAN Lysosome-associated membrane glycoprotein 1 OS=Homo sapiens GN=LAMP1 PE=1 SV=3	17	27.2381	11107	12164		hl1_trp-aspn_rezt_1-2.ScanId;v=1;d1=11107.11107.3	hcd	3.8	3566.43	3566.42	0	0	0	0	2.5e-05	0.0002	FTMS + p NSI d Full ms2 1190.1490@hcd28.00 [120.0000-2000.0000]
282 | 118593	1	124	S.DTHLFPN[+2569.90464]ASSK.E	S.DTHLFPNASSK.E	DTHLFPNASSK,SEI,7@2569.90464	N7(NGlycan / 2569.9046)	HexNAc(5)Hex(6)NeuAc(2)	0.00069	0.0055	3.16	282.5	149.6	149.6	3	1262.84	1262.84	1.95		3786.51	3786.5	Non	7	18.3	>sp|P11279|LAMP1_HUMAN Lysosome-associated membrane glycoprotein 1 OS=Homo sapiens GN=LAMP1 PE=1 SV=3	17	27.7636	11396	12549		hl1_trp-aspn_rezt_1-2.ScanId;v=1;d1=11396.11396.3	hcd	3.14	3785.5	3785.49	0	0	0	0	0.00014	0.0011	FTMS + p NSI d Full ms2 1263.1761@hcd28.00 [120.0000-2000.0000]
270 | 158387	1	124	S.DTHLFPN[+3372.19016]ASSK.E	S.DTHLFPNASSK.E	DTHLFPNASSK,SEI,7@3372.19016	N7(NGlycan / 3372.1902)	HexNAc(6)Hex(7)Fuc(1)NeuAc(3)	0.00041	0.0033	3.39	303.5	101	4.1	3	1530.27	1530.27	1.11		4588.79	4588.79	Non	7	19	>sp|P11279|LAMP1_HUMAN Lysosome-associated membrane glycoprotein 1 OS=Homo sapiens GN=LAMP1 PE=1 SV=3	17	31.6979	13546	15420		hl1_trp-aspn_rezt_1-2.ScanId;v=1;d1=13546.13546.3	hcd	3.37	4587.78	4587.78	0	0	0	0	8.8e-05	0.00071	FTMS + p NSI d Full ms2 1530.9371@hcd28.00 [120.0000-2000.0000]
273 | 130194	1	124	S.DTHLFPN[+3007.05796]ASSK.E	S.DTHLFPNASSK.E	DTHLFPNASSK,SEI,7@3007.05796	N7(NGlycan / 3007.058)	HexNAc(5)Hex(6)Fuc(1)NeuAc(3)	5.6e-05	0.00045	4.25	450.3	233.5	2.5	3	1408.56	1408.56	1.58		4223.66	4223.65	Non	7	20.3	>sp|P11279|LAMP1_HUMAN Lysosome-associated membrane glycoprotein 1 OS=Homo sapiens GN=LAMP1 PE=1 SV=3	17	32.7749	14162	16226		hl1_trp-aspn_rezt_1-2.ScanId;v=1;d1=14162.14162.3	hcd	4.09	4222.65	4222.65	0	0	0	0	1.5e-05	0.00012	FTMS + p NSI d Full ms2 1408.8914@hcd28.00 [120.0000-2000.0000]
317 | 6589	1	138	K.TVESITDIR.A	K.TVESITDIR.A	TVESITDIR,KAD			2.7e-05	0.00021	4.58	442.5	442.5	442.5	2	517.28	517.28	0.83		1033.55	1033.55	CRagged		13.4	>sp|P11279|LAMP1_HUMAN Lysosome-associated membrane glycoprotein 1 OS=Homo sapiens GN=LAMP1 PE=1 SV=3	17	26.1021	10484	11331		hl1_trp-aspn_rezt_1-2.ScanId;v=1;d1=10484.10484.2	hcd	3.67	1032.55	1032.55	0	0	0	0	9.1e-06	7.2e-05	FTMS + p NSI d Full ms2 517.2803@hcd28.00 [120.0000-1045.0000]
316 | 9438	1	138	K.TVESITDIRA.D	K.TVESITDIRA.D	TVESITDIRA,KDI			0.00031	0.0025	3.5	420	368.9	368.9	2	552.799	552.798	0.99		1104.59	1104.59	Specific		12.7	>sp|P11279|LAMP1_HUMAN Lysosome-associated membrane glycoprotein 1 OS=Homo sapiens GN=LAMP1 PE=1 SV=3	17	26.8838	10908	11887		hl1_trp-aspn_rezt_1-2.ScanId;v=1;d1=10908.10908.2	hcd	2.76	1103.58	1103.58	0	0	0	0	7.3e-05	0.0006	FTMS + p NSI d Full ms2 552.7988@hcd28.00 [120.0000-1116.0000]
331 | 99636	1	155	R.C[+57.02146]VSGTQVHM[+15.99492]NN[+2351.85075]VTVTLH.D	R.CVSGTQVHMNNVTVTLH.D	CVSGTQVHMNNVTVTLH,RDA,1@57.02146,9@15.99492,11@2351.85075	C1(Carbamidomethyl / 57.0215); M9(Oxidation / 15.9949); N11(NGlycan / 2351.8508)	HexNAc(4)Hex(5)Fuc(3)NeuAc(1)	0.0024	0.019	2.61	283.1	180.7	180.7	3	1422.59	1422.26	-1.31	1	4265.75	4264.75	Specific	11	16.7	>sp|P11279|LAMP1_HUMAN Lysosome-associated membrane glycoprotein 1 OS=Homo sapiens GN=LAMP1 PE=1 SV=3	17	19.8082	6720	6492		hl1_trp-aspn_rezt_1-2.ScanId;v=1;d1=6720.6720.3	hcd	2.18	4264.74	4263.74	0	0.0034	0	0.0047	0.0004	0.0036	FTMS + p NSI d Full ms2 1423.2585@hcd28.00 [120.0000-2000.0000]
338 | 101283	1	155	R.C[+57.02146]VSGTQVHM[+15.99492]NN[+1987.71380]VTVTLH.D	R.CVSGTQVHMNNVTVTLH.D	CVSGTQVHMNNVTVTLH,RDA,1@57.02146,9@15.99492,11@1987.71380	C1(Carbamidomethyl / 57.0215); M9(Oxidation / 15.9949); N11(NGlycan / 1987.7138)	HexNAc(5)Hex(6)	0.00012	0.00094	3.93	442.3	342.5	342.5	3	1300.88	1300.88	0.77		3900.62	3900.61	Specific	11	18.5	>sp|P11279|LAMP1_HUMAN Lysosome-associated membrane glycoprotein 1 OS=Homo sapiens GN=LAMP1 PE=1 SV=3	17	20.1824	6941	6766		hl1_trp-aspn_rezt_1-2.ScanId;v=1;d1=6941.6941.3	hcd	3.38	3899.61	3899.61	0	0	0	0	2.5e-05	0.00021	FTMS + p NSI d Full ms2 1301.5457@hcd28.00 [120.0000-2000.0000]
333 | 101603	1	155	R.C[+57.02146]VSGTQVHM[+15.99492]NN[+2133.77171]VTVTLH.D	R.CVSGTQVHMNNVTVTLH.D	CVSGTQVHMNNVTVTLH,RDA,1@57.02146,9@15.99492,11@2133.77171	C1(Carbamidomethyl / 57.0215); M9(Oxidation / 15.9949); N11(NGlycan / 2133.7717)	HexNAc(5)Hex(6)Fuc(1)	9e-05	0.00072	4.05	368.8	261.9	261.9	3	1349.56	1349.56	1.16		4046.68	4046.67	Specific	11	17.9	>sp|P11279|LAMP1_HUMAN Lysosome-associated membrane glycoprotein 1 OS=Homo sapiens GN=LAMP1 PE=1 SV=3	17	20.3193	7032	6871		hl1_trp-aspn_rezt_1-2.ScanId;v=1;d1=7032.7032.3	hcd	3.31	4045.67	4045.66	0	0	0	0	1.9e-05	0.00016	FTMS + p NSI d Full ms2 1350.2317@hcd28.00 [120.0000-2000.0000]
342 | 102413	1	155	R.C[+57.02146]VSGTQVHM[+15.99492]NN[+1622.58161]VTVTLH.D	R.CVSGTQVHMNNVTVTLH.D	CVSGTQVHMNNVTVTLH,RDA,1@57.02146,9@15.99492,11@1622.58161	C1(Carbamidomethyl / 57.0215); M9(Oxidation / 15.9949); N11(NGlycan / 1622.5816)	HexNAc(4)Hex(5)	5.7e-06	4.5e-05	5.25	498.7	410.1	410.1	3	1179.17	1179.17	0.99		3535.49	3535.48	Specific	11	19.8	>sp|P11279|LAMP1_HUMAN Lysosome-associated membrane glycoprotein 1 OS=Homo sapiens GN=LAMP1 PE=1 SV=3	17	20.5305	7160	7035		hl1_trp-aspn_rezt_1-2.ScanId;v=1;d1=7160.7160.3	hcd	4.43	3534.48	3534.47	0	0	0	0	1.7e-06	1.4e-05	FTMS + p NSI d Full ms2 1179.8354@hcd28.00 [120.0000-2000.0000]
329 | 153126	1	155	R.C[+57.02146]VSGTQVHM[+15.99492]NN[+2424.86713]VTVTLH.D	R.CVSGTQVHMNNVTVTLH.D	CVSGTQVHMNNVTVTLH,RDA,1@57.02146,9@15.99492,11@2424.86713	C1(Carbamidomethyl / 57.0215); M9(Oxidation / 15.9949); N11(NGlycan / 2424.8671)	HexNAc(5)Hex(6)Fuc(1)NeuAc(1)	0.0027	0.021	2.58	241.3	108.3	46.4	3	1446.59	1446.59	0.44		4337.77	4337.77	Specific	11	17.3	>sp|P11279|LAMP1_HUMAN Lysosome-associated membrane glycoprotein 1 OS=Homo sapiens GN=LAMP1 PE=1 SV=3	17	23.4929	8927	9296		hl1_trp-aspn_rezt_1-2.ScanId;v=1;d1=8927.8927.3	hcd	1.91	4336.76	4336.76	0	0.0033	0	0.0046	0.00046	0.0036	FTMS + p NSI d Full ms2 1447.2654@hcd28.00 [120.0000-2000.0000]
332 | 109581	1	155	R.C[+57.02146]VSGTQVHM[+15.99492]NN[+2278.80922]VTVTLH.D	R.CVSGTQVHMNNVTVTLH.D	CVSGTQVHMNNVTVTLH,RDA,1@57.02146,9@15.99492,11@2278.80922	C1(Carbamidomethyl / 57.0215); M9(Oxidation / 15.9949); N11(NGlycan / 2278.8092)	HexNAc(5)Hex(6)NeuAc(1)	0.00061	0.0049	3.22	300.7	165.2	54.6	3	1397.91	1397.91	1.28		4191.72	4191.71	Specific	11	16.1	>sp|P11279|LAMP1_HUMAN Lysosome-associated membrane glycoprotein 1 OS=Homo sapiens GN=LAMP1 PE=1 SV=3	17	23.5274	8949	9329		hl1_trp-aspn_rezt_1-2.ScanId;v=1;d1=8949.8949.3	hcd	2.82	4190.71	4190.7	0	0	0	0	0.00012	0.00098	FTMS + p NSI d Full ms2 1398.9128@hcd28.00 [120.0000-2000.0000]
339 | 110461	1	155	R.C[+57.02146]VSGTQVHM[+15.99492]NN[+1913.67702]VTVTLH.D	R.CVSGTQVHMNNVTVTLH.D	CVSGTQVHMNNVTVTLH,RDA,1@57.02146,9@15.99492,11@1913.67702	C1(Carbamidomethyl / 57.0215); M9(Oxidation / 15.9949); N11(NGlycan / 1913.677)	HexNAc(4)Hex(5)NeuAc(1)	0.0024	0.019	2.63	316.2	195.5	195.5	3	1276.2	1276.2	-0.1		3826.58	3826.58	Specific	11	16.6	>sp|P11279|LAMP1_HUMAN Lysosome-associated membrane glycoprotein 1 OS=Homo sapiens GN=LAMP1 PE=1 SV=3	17	23.8679	9150	9603		hl1_trp-aspn_rezt_1-2.ScanId;v=1;d1=9150.9150.3	hcd	2.2	3825.57	3825.57	0	0.0034	0	0.0047	0.00039	0.0036	FTMS + p NSI d Full ms2 1276.8676@hcd28.00 [120.0000-2000.0000]
336 | 110901	1	155	R.C[+57.02146]VSGTQVHM[+15.99492]NN[+2059.73493]VTVTLH.D	R.CVSGTQVHMNNVTVTLH.D	CVSGTQVHMNNVTVTLH,RDA,1@57.02146,9@15.99492,11@2059.73493	C1(Carbamidomethyl / 57.0215); M9(Oxidation / 15.9949); N11(NGlycan / 2059.7349)	HexNAc(4)Hex(5)Fuc(1)NeuAc(1)	0.0031	0.025	2.51	278.1	156	156	3	1324.88	1324.88	0.69		3972.64	3972.64	Specific	11	17	>sp|P11279|LAMP1_HUMAN Lysosome-associated membrane glycoprotein 1 OS=Homo sapiens GN=LAMP1 PE=1 SV=3	17	24.0013	9232	9714		hl1_trp-aspn_rezt_1-2.ScanId;v=1;d1=9232.9232.3	hcd	1.84	3971.63	3971.63	0	0.0033	0	0.0045	0.00049	0.0036	FTMS + p NSI d Full ms2 1325.2229@hcd28.00 [120.0000-2000.0000]
324 | 156547	1	155	R.C[+57.02146]VSGTQVHM[+15.99492]NN[+2715.96255]VTVTLH.D	R.CVSGTQVHMNNVTVTLH.D	CVSGTQVHMNNVTVTLH,RDA,1@57.02146,9@15.99492,11@2715.96255	C1(Carbamidomethyl / 57.0215); M9(Oxidation / 15.9949); N11(NGlycan / 2715.9625)	HexNAc(5)Hex(6)Fuc(1)NeuAc(2)	0.0071	0.054	2.15	226.6	62.4	0.2	3	1543.63	1543.63	1.95		4628.87	4628.86	Specific	11	17.1	>sp|P11279|LAMP1_HUMAN Lysosome-associated membrane glycoprotein 1 OS=Homo sapiens GN=LAMP1 PE=1 SV=3	17	27.0195	10983	11995		hl1_trp-aspn_rezt_1-2.ScanId;v=1;d1=10983.10983.3	hcd	1.91	4627.86	4627.86	0	0.026	0	0.033	0.0014	0.026	FTMS + p NSI d Full ms2 1544.2972@hcd28.00 [120.0000-2000.0000]
351 | 132578	1	172	H.DATIQAYLSN[+2133.77171]SSFSR.G	H.DATIQAYLSNSSFSR.G	DATIQAYLSNSSFSR,HGE,10@2133.77171	N10(NGlycan / 2133.7717)	HexNAc(5)Hex(6)Fuc(1)	0.001	0.008	3	345.1	304	304	3	1265.2	1265.19	1.06		3793.57	3793.57	Non	10	19.6	>sp|P11279|LAMP1_HUMAN Lysosome-associated membrane glycoprotein 1 OS=Homo sapiens GN=LAMP1 PE=1 SV=3	17	36.0695	15607	17994		hl1_trp-aspn_rezt_1-2.ScanId;v=1;d1=15607.15607.3	hcd	2.63	3792.57	3792.56	0	0	0	0	0.00019	0.0015	FTMS + p NSI d Full ms2 1265.8651@hcd28.00 [120.0000-2000.0000]
356 | 67138	1	172	H.DATIQAYLSN[+1216.42286]SSFSR.G	H.DATIQAYLSNSSFSR.G	DATIQAYLSNSSFSR,HGE,10@1216.42286	N10(NGlycan / 1216.4229)	HexNAc(2)Hex(5)	9.2e-05	0.00073	4.04	351.2	342.1	342.1	2	1438.62	1438.61	1.43		2876.22	2876.22	Non	10	16.3	>sp|P11279|LAMP1_HUMAN Lysosome-associated membrane glycoprotein 1 OS=Homo sapiens GN=LAMP1 PE=1 SV=3	17	37.6042	16307	18832		hl1_trp-aspn_rezt_1-2.ScanId;v=1;d1=16307.16307.2	hcd	3.69	2875.22	2875.21	0	0	0	0	2.1e-05	0.00017	FTMS + p NSI d Full ms2 1439.1180@hcd28.00 [120.0000-2000.0000]
357 | 25748	1	172	H.DATIQAYLSNSSFSR.G	H.DATIQAYLSNSSFSR.G	DATIQAYLSNSSFSR,HGE			1.6e-05	0.00013	4.8	477.6	477.6	477.6	2	830.404	830.402	2.28		1659.8	1659.8	Non		13.8	>sp|P11279|LAMP1_HUMAN Lysosome-associated membrane glycoprotein 1 OS=Homo sapiens GN=LAMP1 PE=1 SV=3	17	41.6927	17489	19845		hl1_trp-aspn_rezt_1-2.ScanId;v=1;d1=17489.17489.2	hcd	3.9	1658.79	1658.79	0	0	0	0	5.4e-06	4.3e-05	FTMS + p NSI d Full ms2 830.4030@hcd28.00 [120.0000-1671.0000]
366 | 54057	1	191	R.C[+57.02146]EQDRPSPTTAPPAPPSPSPSPVPK.S	R.CEQDRPSPTTAPPAPPSPSPSPVPK.S	CEQDRPSPTTAPPAPPSPSPSPVPK,RSP,1@57.02146	C1(Carbamidomethyl / 57.0215)		4.9e-05	0.00039	4.31	474.7	474.7	474.7	3	866.428	866.427	0.75		2597.27	2597.27	CRagged		20.5	>sp|P11279|LAMP1_HUMAN Lysosome-associated membrane glycoprotein 1 OS=Homo sapiens GN=LAMP1 PE=1 SV=3	17	24.6996	9666	10248		hl1_trp-aspn_rezt_1-2.ScanId;v=1;d1=9666.9666.3	hcd	3.53	2596.26	2596.26	0	0	0	0	1.4e-05	0.00011	FTMS + p NSI d Full ms2 866.7639@hcd28.00 [120.0000-2000.0000]
367 | 54516	1	194	Q.DRPSPTTAPPAPPSPSPSPVPK.S	Q.DRPSPTTAPPAPPSPSPSPVPK.S	DRPSPTTAPPAPPSPSPSPVPK,QSP			7.9e-06	6.3e-05	5.1	503.2	503.2	503.2	3	727.385	727.383	2.06		2180.14	2180.13	Non		17.5	>sp|P11279|LAMP1_HUMAN Lysosome-associated membrane glycoprotein 1 OS=Homo sapiens GN=LAMP1 PE=1 SV=3	17	24.881	9777	10387		hl1_trp-aspn_rezt_1-2.ScanId;v=1;d1=9777.9777.3	hcd	4.2	2179.13	2179.13	0	0	0	0	2.5e-06	2e-05	FTMS + p NSI d Full ms2 727.7184@hcd28.00 [120.0000-2000.0000]
423 | 26084	1	247	R.KDN[+1768.63952]TTVTR.L	R.KDNTTVTR.L	KDNTTVTR,RLL,3@1768.63952	N3(NGlycan / 1768.6395)	HexNAc(4)Hex(5)Fuc(1)	0.00033	0.0027	3.48	246.6	117.5	117.5	3	901.719	901.716	2.74		2703.14	2703.13	CRagged	3	14.1	>sp|P11279|LAMP1_HUMAN Lysosome-associated membrane glycoprotein 1 OS=Homo sapiens GN=LAMP1 PE=1 SV=3	17	6.2374	929	1		hl1_trp-aspn_rezt_1-2.ScanId;v=1;d1=929.929.3	hcd	3.22	2702.13	2702.13	0	0	0	0	7.9e-05	0.00064	FTMS + p NSI d Full ms2 901.7184@hcd28.00 [120.0000-2000.0000]
419 | 68864	1	247	R.KDN[+2133.77171]TTVTR.L	R.KDNTTVTR.L	KDNTTVTR,RLL,3@2133.77171	N3(NGlycan / 2133.7717)	HexNAc(5)Hex(6)Fuc(1)	0.00034	0.0027	3.46	304.6	149.8	149.8	3	1023.43	1023.43	1.84		3068.27	3068.27	CRagged	3	16.6	>sp|P11279|LAMP1_HUMAN Lysosome-associated membrane glycoprotein 1 OS=Homo sapiens GN=LAMP1 PE=1 SV=3	17	6.2461	932	3		hl1_trp-aspn_rezt_1-2.ScanId;v=1;d1=932.932.3	hcd	3.45	3067.27	3067.26	0	0	0	0	8e-05	0.00065	FTMS + p NSI d Full ms2 1023.7637@hcd28.00 [120.0000-2000.0000]
410 | 68904	1	247	R.KDN[+2498.90391]TTVTR.L	R.KDNTTVTR.L	KDNTTVTR,RLL,3@2498.90391	N3(NGlycan / 2498.9039)	HexNAc(6)Hex(7)Fuc(1)	0.00016	0.0013	3.79	315.4	168.4	168.4	3	1145.14	1145.14	1.02		3433.4	3433.4	CRagged	3	16.5	>sp|P11279|LAMP1_HUMAN Lysosome-associated membrane glycoprotein 1 OS=Homo sapiens GN=LAMP1 PE=1 SV=3	17	6.2505	933	5		hl1_trp-aspn_rezt_1-2.ScanId;v=1;d1=933.933.3	hcd	3.78	3432.4	3432.39	0	0	0	0	3.4e-05	0.00028	FTMS + p NSI d Full ms2 1145.4740@hcd28.00 [120.0000-2000.0000]
427 | 26284	1	247	R.KDN[+1606.58669]TTVTR.L	R.KDNTTVTR.L	KDNTTVTR,RLL,3@1606.58669	N3(NGlycan / 1606.5867)	HexNAc(4)Hex(4)Fuc(1)	0.00023	0.0018	3.65	305.3	168.4	168.4	3	847.701	847.699	2.08		2541.09	2541.08	CRagged	3	14.8	>sp|P11279|LAMP1_HUMAN Lysosome-associated membrane glycoprotein 1 OS=Homo sapiens GN=LAMP1 PE=1 SV=3	17	6.2782	949	21		hl1_trp-aspn_rezt_1-2.ScanId;v=1;d1=949.949.3	hcd	3.63	2540.08	2540.07	0	0	0	0	5e-05	0.0004	FTMS + p NSI d Full ms2 848.0345@hcd28.00 [120.0000-2000.0000]
421 | 26364	1	247	R.KDN[+1971.71889]TTVTR.L	R.KDNTTVTR.L	KDNTTVTR,RLL,3@1971.71889	N3(NGlycan / 1971.7189)	HexNAc(5)Hex(5)Fuc(1)	0.0003	0.0024	3.52	328.3	179.4	179.4	3	969.413	969.41	3.29		2906.22	2906.21	CRagged	3	16.2	>sp|P11279|LAMP1_HUMAN Lysosome-associated membrane glycoprotein 1 OS=Homo sapiens GN=LAMP1 PE=1 SV=3	17	6.2853	954	26		hl1_trp-aspn_rezt_1-2.ScanId;v=1;d1=954.954.3	hcd	3.17	2905.22	2905.21	0	0	0	0	7e-05	0.00058	FTMS + p NSI d Full ms2 969.4108@hcd28.00 [120.0000-2000.0000]
429 | 26604	1	247	R.KDN[+1403.50732]TTVTR.L	R.KDNTTVTR.L	KDNTTVTR,RLL,3@1403.50732	N3(NGlycan / 1403.5073)	HexNAc(3)Hex(4)Fuc(1)	0.00048	0.0038	3.32	309.3	120.5	120.5	3	780.008	780.006	2.43		2338.01	2338	CRagged	3	15.7	>sp|P11279|LAMP1_HUMAN Lysosome-associated membrane glycoprotein 1 OS=Homo sapiens GN=LAMP1 PE=1 SV=3	17	6.305	965	40		hl1_trp-aspn_rezt_1-2.ScanId;v=1;d1=965.965.3	hcd	3.3	2337	2337	0	0	0	0	0.00011	0.00087	FTMS + p NSI d Full ms2 780.0071@hcd28.00 [120.0000-2000.0000]
416 | 69070	1	247	R.KDN[+2279.82962]TTVTR.L	R.KDNTTVTR.L	KDNTTVTR,RLL,3@2279.82962	N3(NGlycan / 2279.8296)	HexNAc(5)Hex(6)Fuc(2)	0.0062	0.047	2.21	159.8	47.5	47.5	3	1072.11	1072.11	0.05		3214.32	3214.32	CRagged	3	14.4	>sp|P11279|LAMP1_HUMAN Lysosome-associated membrane glycoprotein 1 OS=Homo sapiens GN=LAMP1 PE=1 SV=3	17	6.3294	981	58		hl1_trp-aspn_rezt_1-2.ScanId;v=1;d1=981.981.3	hcd	1.67	3213.32	3213.32	0	0.022	0	0.027	0.0011	0.022	FTMS + p NSI d Full ms2 1072.7819@hcd28.00 [120.0000-2000.0000]
415 | 69590	1	247	R.KDN[+2336.85109]TTVTR.L	R.KDNTTVTR.L	KDNTTVTR,RLL,3@2336.85109	N3(NGlycan / 2336.8511)	HexNAc(6)Hex(6)Fuc(1)	0.0042	0.033	2.38	194.4	119.2	119.2	3	1091.12	1091.12	0.99		3271.35	3271.35	CRagged	3	15.3	>sp|P11279|LAMP1_HUMAN Lysosome-associated membrane glycoprotein 1 OS=Homo sapiens GN=LAMP1 PE=1 SV=3	17	6.4212	1041	130		hl1_trp-aspn_rezt_1-2.ScanId;v=1;d1=1041.1041.3	hcd	2.67	3270.34	3270.34	0	0.003	0	0.0046	0.00079	0.0036	FTMS + p NSI d Full ms2 1091.4559@hcd28.00 [120.0000-2000.0000]
412 | 70070	1	247	R.KDN[+2424.86713]TTVTR.L	R.KDNTTVTR.L	KDNTTVTR,RLL,3@2424.86713	N3(NGlycan / 2424.8671)	HexNAc(5)Hex(6)Fuc(1)NeuAc(1)	6.1e-05	0.00049	4.21	363.5	171.1	171.1	3	1120.46	1120.46	1.67		3359.37	3359.36	CRagged	3	18.8	>sp|P11279|LAMP1_HUMAN Lysosome-associated membrane glycoprotein 1 OS=Homo sapiens GN=LAMP1 PE=1 SV=3	17	6.5179	1102	209		hl1_trp-aspn_rezt_1-2.ScanId;v=1;d1=1102.1102.3	hcd	3.78	3358.36	3358.36	0	0	0	0	1.5e-05	0.00012	FTMS + p NSI d Full ms2 1120.7946@hcd28.00 [120.0000-2000.0000]
417 | 70430	1	247	R.KDN[+2262.81431]TTVTR.L	R.KDNTTVTR.L	KDNTTVTR,RLL,3@2262.81431	N3(NGlycan / 2262.8143)	HexNAc(5)Hex(5)Fuc(1)NeuAc(1)	0.0015	0.012	2.82	220.4	98.9	98.9	3	1066.44	1066.44	1.21		3197.31	3197.31	CRagged	3	15.8	>sp|P11279|LAMP1_HUMAN Lysosome-associated membrane glycoprotein 1 OS=Homo sapiens GN=LAMP1 PE=1 SV=3	17	6.5894	1147	263		hl1_trp-aspn_rezt_1-2.ScanId;v=1;d1=1147.1147.3	hcd	3.11	3196.31	3196.3	0	0	0	0	0.00024	0.0019	FTMS + p NSI d Full ms2 1066.7769@hcd28.00 [120.0000-2000.0000]
418 | 70510	1	247	R.KDN[+2205.79284]TTVTR.L	R.KDNTTVTR.L	KDNTTVTR,RLL,3@2205.79284	N3(NGlycan / 2205.7928)	HexNAc(4)Hex(5)Fuc(2)NeuAc(1)	0.00024	0.0019	3.62	276.1	114.3	114.3	3	1047.44	1047.43	1.77		3140.29	3140.29	CRagged	3	16.8	>sp|P11279|LAMP1_HUMAN Lysosome-associated membrane glycoprotein 1 OS=Homo sapiens GN=LAMP1 PE=1 SV=3	17	6.5969	1152	269		hl1_trp-aspn_rezt_1-2.ScanId;v=1;d1=1152.1152.3	hcd	3.37	3139.29	3139.28	0	0	0	0	5.2e-05	0.00042	FTMS + p NSI d Full ms2 1047.4355@hcd28.00 [120.0000-2000.0000]
408 | 70750	1	247	R.KDN[+2627.94650]TTVTR.L	R.KDNTTVTR.L	KDNTTVTR,RLL,3@2627.94650	N3(NGlycan / 2627.9465)	HexNAc(6)Hex(6)Fuc(1)NeuAc(1)	0.0055	0.043	2.26	220.4	27.7	27.7	3	1188.15	1188.15	1.08		3562.45	3562.44	CRagged	3	16.2	>sp|P11279|LAMP1_HUMAN Lysosome-associated membrane glycoprotein 1 OS=Homo sapiens GN=LAMP1 PE=1 SV=3	17	6.6332	1174	294		hl1_trp-aspn_rezt_1-2.ScanId;v=1;d1=1174.1174.3	hcd	2.43	3561.44	3561.43	0	0.017	0	0.019	0.001	0.017	FTMS + p NSI d Full ms2 1188.8218@hcd28.00 [120.0000-2000.0000]
409 | 70870	1	247	R.KDN[+2570.92504]TTVTR.L	R.KDNTTVTR.L	KDNTTVTR,RLL,3@2570.92504	N3(NGlycan / 2570.925)	HexNAc(5)Hex(6)Fuc(2)NeuAc(1)	0.00024	0.0019	3.62	240.2	86.8	86.8	3	1169.15	1169.14	1.16		3505.42	3505.42	CRagged	3	16	>sp|P11279|LAMP1_HUMAN Lysosome-associated membrane glycoprotein 1 OS=Homo sapiens GN=LAMP1 PE=1 SV=3	17	6.639	1177	298		hl1_trp-aspn_rezt_1-2.ScanId;v=1;d1=1177.1177.3	hcd	3.37	3504.42	3504.41	0	0	0	0	5.3e-05	0.00042	FTMS + p NSI d Full ms2 1169.4800@hcd28.00 [120.0000-2000.0000]
420 | 71710	1	247	R.KDN[+2059.73493]TTVTR.L	R.KDNTTVTR.L	KDNTTVTR,RLL,3@2059.73493	N3(NGlycan / 2059.7349)	HexNAc(4)Hex(5)Fuc(1)NeuAc(1)	0.0031	0.025	2.51	253.1	79.9	79.9	3	998.753	998.748	4.67		2994.24	2994.23	CRagged	3	16.2	>sp|P11279|LAMP1_HUMAN Lysosome-associated membrane glycoprotein 1 OS=Homo sapiens GN=LAMP1 PE=1 SV=3	17	6.8263	1286	443		hl1_trp-aspn_rezt_1-2.ScanId;v=1;d1=1286.1286.3	hcd	2.19	2993.24	2993.22	0	0.0033	0	0.0045	0.00048	0.0036	FTMS + p NSI d Full ms2 999.0865@hcd28.00 [120.0000-2000.0000]
425 | 28138	1	247	R.KDN[+1694.60274]TTVTR.L	R.KDNTTVTR.L	KDNTTVTR,RLL,3@1694.60274	N3(NGlycan / 1694.6027)	HexNAc(3)Hex(4)Fuc(1)NeuAc(1)	0.0052	0.04	2.29	167.1	91.8	91.8	2	1315.06	1315.05	1.79		2629.1	2629.1	CRagged	3	11.7	>sp|P11279|LAMP1_HUMAN Lysosome-associated membrane glycoprotein 1 OS=Homo sapiens GN=LAMP1 PE=1 SV=3	17	6.9388	1347	518		hl1_trp-aspn_rezt_1-2.ScanId;v=1;d1=1347.1347.2	hcd	2.55	2628.1	2628.09	0	0.0086	0	0.0048	0.00092	0.0089	FTMS + p NSI d Full ms2 1315.0530@hcd28.00 [120.0000-2000.0000]
406 | 74390	1	247	R.KDN[+2789.99933]TTVTR.L	R.KDNTTVTR.L	KDNTTVTR,RLL,3@2789.99933	N3(NGlycan / 2789.9993)	HexNAc(6)Hex(7)Fuc(1)NeuAc(1)	0.00032	0.0025	3.5	253.9	77	77	3	1242.17	1242.17	1.4		3724.5	3724.49	CRagged	3	16.8	>sp|P11279|LAMP1_HUMAN Lysosome-associated membrane glycoprotein 1 OS=Homo sapiens GN=LAMP1 PE=1 SV=3	17	9.8415	1948	763		hl1_trp-aspn_rezt_1-2.ScanId;v=1;d1=1948.1948.3	hcd	3.24	3723.49	3723.49	0	0	0	0	7.4e-05	0.00061	FTMS + p NSI d Full ms2 1242.8402@hcd28.00 [120.0000-2000.0000]
403 | 74470	1	247	R.KDN[+3154.13627]TTVTR.L	R.KDNTTVTR.L	KDNTTVTR,RLL,3@3154.13627	N3(NGlycan / 3154.1363)	HexNAc(5)Hex(6)Fuc(4)NeuAc(2)	0.0062	0.047	2.21	175.6	74.7	74.7	3	1363.88	1363.55	-0.47	1	4089.63	4088.63	CRagged	3	15.7	>sp|P11279|LAMP1_HUMAN Lysosome-associated membrane glycoprotein 1 OS=Homo sapiens GN=LAMP1 PE=1 SV=3	17	10.0975	2006	791		hl1_trp-aspn_rezt_1-2.ScanId;v=1;d1=2006.2006.3	hcd	2.44	4088.63	4087.62	0	0.022	0	0.027	0.0012	0.022	FTMS + p NSI d Full ms2 1364.8857@hcd28.00 [120.0000-2000.0000]
401 | 140005	1	247	R.KDN[+3445.23169]TTVTR.L	R.KDNTTVTR.L	KDNTTVTR,RLL,3@3445.23169	N3(NGlycan / 3445.2317)	HexNAc(5)Hex(6)Fuc(4)NeuAc(3)	0.0015	0.012	2.82	189.5	105.3	105.3	3	1460.92	1460.58	1.19	1	4380.74	4379.73	CRagged	3	16	>sp|P11279|LAMP1_HUMAN Lysosome-associated membrane glycoprotein 1 OS=Homo sapiens GN=LAMP1 PE=1 SV=3	17	10.7465	2252	1032		hl1_trp-aspn_rezt_1-2.ScanId;v=1;d1=2252.2252.3	hcd	3.19	4379.73	4378.72	0	0	0	0	0.00025	0.0019	FTMS + p NSI d Full ms2 1461.5806@hcd28.00 [120.0000-2000.0000]
411 | 76345	1	247	R.KDN[+2496.88826]TTVTR.L	R.KDNTTVTR.L	KDNTTVTR,RLL,3@2496.88826	N3(NGlycan / 2496.8883)	HexNAc(4)Hex(5)Fuc(2)NeuAc(2)	0.00024	0.0019	3.62	259.3	88.6	88.6	3	1144.47	1144.47	1.13		3431.39	3431.38	CRagged	3	17.2	>sp|P11279|LAMP1_HUMAN Lysosome-associated membrane glycoprotein 1 OS=Homo sapiens GN=LAMP1 PE=1 SV=3	17	10.9249	2343	1139		hl1_trp-aspn_rezt_1-2.ScanId;v=1;d1=2343.2343.3	hcd	3.37	3430.38	3430.38	0	0	0	0	5.6e-05	0.00045	FTMS + p NSI d Full ms2 1145.1359@hcd28.00 [120.0000-2000.0000]
414 | 76585	1	247	R.KDN[+2350.83035]TTVTR.L	R.KDNTTVTR.L	KDNTTVTR,RLL,3@2350.83035	N3(NGlycan / 2350.8304)	HexNAc(4)Hex(5)Fuc(1)NeuAc(2)	0.00078	0.0062	3.11	273.2	100.8	100.8	3	1095.78	1095.78	0.9		3285.33	3285.33	CRagged	3	16.5	>sp|P11279|LAMP1_HUMAN Lysosome-associated membrane glycoprotein 1 OS=Homo sapiens GN=LAMP1 PE=1 SV=3	17	11.1292	2443	1266		hl1_trp-aspn_rezt_1-2.ScanId;v=1;d1=2443.2443.3	hcd	2.85	3284.32	3284.32	0	0	0	0	0.00015	0.0012	FTMS + p NSI d Full ms2 1095.7817@hcd28.00 [120.0000-2000.0000]
407 | 77345	1	247	R.KDN[+2715.96255]TTVTR.L	R.KDNTTVTR.L	KDNTTVTR,RLL,3@2715.96255	N3(NGlycan / 2715.9625)	HexNAc(5)Hex(6)Fuc(1)NeuAc(2)	0.00019	0.0015	3.72	357.1	138.9	138.9	3	1217.49	1217.49	1.41		3650.46	3650.46	CRagged	3	18.9	>sp|P11279|LAMP1_HUMAN Lysosome-associated membrane glycoprotein 1 OS=Homo sapiens GN=LAMP1 PE=1 SV=3	17	11.3291	2546	1382		hl1_trp-aspn_rezt_1-2.ScanId;v=1;d1=2546.2546.3	hcd	3.36	3649.46	3649.45	0	0	0	0	4.5e-05	0.00036	FTMS + p NSI d Full ms2 1218.1605@hcd28.00 [120.0000-2000.0000]
404 | 77385	1	247	R.KDN[+3081.09474]TTVTR.L	R.KDNTTVTR.L	KDNTTVTR,RLL,3@3081.09474	N3(NGlycan / 3081.0947)	HexNAc(6)Hex(7)Fuc(1)NeuAc(2)	0.00024	0.0019	3.62	274.3	102.5	4.2	3	1339.2	1339.2	1.25		4015.59	4015.59	CRagged	3	17.8	>sp|P11279|LAMP1_HUMAN Lysosome-associated membrane glycoprotein 1 OS=Homo sapiens GN=LAMP1 PE=1 SV=3	17	11.3306	2547	1383		hl1_trp-aspn_rezt_1-2.ScanId;v=1;d1=2547.2547.3	hcd	3.37	4014.59	4014.58	0	0	0	0	5.7e-05	0.00046	FTMS + p NSI d Full ms2 1339.8713@hcd28.00 [120.0000-2000.0000]
405 | 80374	1	247	R.KDN[+3007.05796]TTVTR.L	R.KDNTTVTR.L	KDNTTVTR,RLL,3@3007.05796	N3(NGlycan / 3007.058)	HexNAc(5)Hex(6)Fuc(1)NeuAc(3)	0.002	0.016	2.71	167	54.1	54.1	3	1314.53	1314.52	1.81		3941.56	3941.55	CRagged	3	15.6	>sp|P11279|LAMP1_HUMAN Lysosome-associated membrane glycoprotein 1 OS=Homo sapiens GN=LAMP1 PE=1 SV=3	17	13.0054	3356	2370		hl1_trp-aspn_rezt_1-2.ScanId;v=1;d1=3356.3356.3	hcd	3.06	3940.55	3940.55	0	0.0035	0	0.0049	0.00033	0.0036	FTMS + p NSI d Full ms2 1314.8596@hcd28.00 [120.0000-2000.0000]
448 | 28651	1	248	K.DN[+1606.58669]TTVTR.L	K.DNTTVTR.L	DNTTVTR,KLL,2@1606.58669	N2(NGlycan / 1606.5867)	HexNAc(4)Hex(4)Fuc(1)	0.00091	0.0073	3.04	160.6	49.2	49.2	2	1207	1207	1.61		2412.99	2412.99	CRagged	2	11.4	>sp|P11279|LAMP1_HUMAN Lysosome-associated membrane glycoprotein 1 OS=Homo sapiens GN=LAMP1 PE=1 SV=3	17	10.1105	2012	796		hl1_trp-aspn_rezt_1-2.ScanId;v=1;d1=2012.2012.2	hcd	2.6	2411.98	2411.98	0	0	0	0	0.00016	0.0013	FTMS + p NSI d Full ms2 1207.5001@hcd28.00 [120.0000-2000.0000]
451 | 28691	1	248	K.DN[+1241.45450]TTVTR.L	K.DNTTVTR.L	DNTTVTR,KLL,2@1241.45450	N2(NGlycan / 1241.4545)	HexNAc(3)Hex(3)Fuc(1)	0.0039	0.03	2.41	167.8	35.3	35.3	2	1024.43	1024.43	2.19		2047.86	2047.85	CRagged	2	11.5	>sp|P11279|LAMP1_HUMAN Lysosome-associated membrane glycoprotein 1 OS=Homo sapiens GN=LAMP1 PE=1 SV=3	17	10.1134	2013	797		hl1_trp-aspn_rezt_1-2.ScanId;v=1;d1=2013.2013.2	hcd	1.92	2046.85	2046.85	0	0.0031	0	0.0043	0.00063	0.0036	FTMS + p NSI d Full ms2 1024.9344@hcd28.00 [120.0000-2000.0000]
449 | 28965	1	248	K.DN[+1444.53387]TTVTR.L	K.DNTTVTR.L	DNTTVTR,KLL,2@1444.53387	N2(NGlycan / 1444.5339)	HexNAc(4)Hex(3)Fuc(1)	0.00091	0.0073	3.04	157.4	45.6	45.6	2	1125.97	1125.97	1.44		2250.94	2250.93	CRagged	2	11.4	>sp|P11279|LAMP1_HUMAN Lysosome-associated membrane glycoprotein 1 OS=Homo sapiens GN=LAMP1 PE=1 SV=3	17	10.1677	2036	821		hl1_trp-aspn_rezt_1-2.ScanId;v=1;d1=2036.2036.2	hcd	2.6	2249.93	2249.93	0	0	0	0	0.00017	0.0013	FTMS + p NSI d Full ms2 1125.9723@hcd28.00 [120.0000-2000.0000]
443 | 31360	1	248	K.DN[+2059.73493]TTVTR.L	K.DNTTVTR.L	DNTTVTR,KLL,2@2059.73493	N2(NGlycan / 2059.7349)	HexNAc(4)Hex(5)Fuc(1)NeuAc(1)	6.9e-05	0.00055	4.16	346.7	101	101	2	1433.57	1433.57	1.68		2866.14	2866.14	CRagged	2	16.2	>sp|P11279|LAMP1_HUMAN Lysosome-associated membrane glycoprotein 1 OS=Homo sapiens GN=LAMP1 PE=1 SV=3	17	12.0953	2953	1881		hl1_trp-aspn_rezt_1-2.ScanId;v=1;d1=2953.2953.2	hcd	3.9	2865.13	2865.13	0	0	0	0	1.7e-05	0.00013	FTMS + p NSI d Full ms2 1434.0742@hcd28.00 [120.0000-2000.0000]
446 | 31640	1	248	K.DN[+1694.60274]TTVTR.L	K.DNTTVTR.L	DNTTVTR,KLL,2@1694.60274	N2(NGlycan / 1694.6027)	HexNAc(3)Hex(4)Fuc(1)NeuAc(1)	0.00014	0.0011	3.85	252.1	63.1	63.1	2	1251.01	1251.01	1.58		2501.01	2501	CRagged	2	13.6	>sp|P11279|LAMP1_HUMAN Lysosome-associated membrane glycoprotein 1 OS=Homo sapiens GN=LAMP1 PE=1 SV=3	17	12.16	2987	1922		hl1_trp-aspn_rezt_1-2.ScanId;v=1;d1=2987.2987.2	hcd	3.35	2500	2500	0	0	0	0	3e-05	0.00025	FTMS + p NSI d Full ms2 1252.0103@hcd28.00 [120.0000-2000.0000]
450 | 31680	1	248	K.DN[+1403.50732]TTVTR.L	K.DNTTVTR.L	DNTTVTR,KLL,2@1403.50732	N2(NGlycan / 1403.5073)	HexNAc(3)Hex(4)Fuc(1)	0.00028	0.0022	3.55	339.4	124.2	124.2	2	1105.46	1105.46	0.23		2209.91	2209.91	CRagged	2	15.8	>sp|P11279|LAMP1_HUMAN Lysosome-associated membrane glycoprotein 1 OS=Homo sapiens GN=LAMP1 PE=1 SV=3	17	12.1672	2992	1928		hl1_trp-aspn_rezt_1-2.ScanId;v=1;d1=2992.2992.2	hcd	3.29	2208.9	2208.9	0	0	0	0	6.6e-05	0.00053	FTMS + p NSI d Full ms2 1105.9594@hcd28.00 [120.0000-2000.0000]
439 | 79706	1	248	K.DN[+2424.86713]TTVTR.L	K.DNTTVTR.L	DNTTVTR,KLL,2@2424.86713	N2(NGlycan / 2424.8671)	HexNAc(5)Hex(6)Fuc(1)NeuAc(1)	0.00091	0.0073	3.04	194.6	48	48	2	1616.14	1616.14	1.61		3231.27	3231.27	CRagged	2	12.8	>sp|P11279|LAMP1_HUMAN Lysosome-associated membrane glycoprotein 1 OS=Homo sapiens GN=LAMP1 PE=1 SV=3	17	12.1888	3004	1944		hl1_trp-aspn_rezt_1-2.ScanId;v=1;d1=3004.3004.2	hcd	2.6	3230.27	3230.26	0	0	0	0	0.00017	0.0013	FTMS + p NSI d Full ms2 1617.1423@hcd28.00 [120.0000-2000.0000]
440 | 85043	1	248	K.DN[+2350.83035]TTVTR.L	K.DNTTVTR.L	DNTTVTR,KLL,2@2350.83035	N2(NGlycan / 2350.8304)	HexNAc(4)Hex(5)Fuc(1)NeuAc(2)	0.00091	0.0073	3.04	232.1	58.3	58.3	2	1579.12	1579.12	1.39		3157.24	3157.23	CRagged	2	13.7	>sp|P11279|LAMP1_HUMAN Lysosome-associated membrane glycoprotein 1 OS=Homo sapiens GN=LAMP1 PE=1 SV=3	17	16.2928	4718	3966		hl1_trp-aspn_rezt_1-2.ScanId;v=1;d1=4718.4718.2	hcd	3.42	3156.23	3156.22	0	0	0	0	0.00017	0.0013	FTMS + p NSI d Full ms2 1579.6244@hcd28.00 [120.0000-2000.0000]
476 | 98316	1	255	R.LLNINPN[+2498.90391]K.T	R.LLNINPNK.T	LLNINPNK,RTS,7@2498.90391	N7(NGlycan / 2498.9039)	HexNAc(6)Hex(7)Fuc(1)	0.00015	0.0012	3.83	284.8	279.1	279.1	3	1142.16	1142.15	1.23		3424.45	3424.45	CRagged	7	17.8	>sp|P11279|LAMP1_HUMAN Lysosome-associated membrane glycoprotein 1 OS=Homo sapiens GN=LAMP1 PE=1 SV=3	17	19.4892	6515	6234		hl1_trp-aspn_rezt_1-2.ScanId;v=1;d1=6515.6515.3	hcd	3.83	3423.45	3423.44	0	0	0	0	3.2e-05	0.00026	FTMS + p NSI d Full ms2 1142.8250@hcd28.00 [120.0000-2000.0000]
491 | 43029	1	255	R.LLNINPN[+1864.63416]K.T	R.LLNINPNK.T	LLNINPNK,RTS,7@1864.63416	N7(NGlycan / 1864.6342)	HexNAc(2)Hex(9)	2.1e-06	1.7e-05	5.67	519.4	448.7	448.7	2	1395.59	1395.59	0.65		2790.18	2790.18	CRagged	7	20.4	>sp|P11279|LAMP1_HUMAN Lysosome-associated membrane glycoprotein 1 OS=Homo sapiens GN=LAMP1 PE=1 SV=3	17	19.7136	6659	6418		hl1_trp-aspn_rezt_1-2.ScanId;v=1;d1=6659.6659.2	hcd	5.86	2789.18	2789.17	0	0	0	0	8.2e-07	6.9e-06	FTMS + p NSI d Full ms2 1396.0939@hcd28.00 [120.0000-2000.0000]
497 | 43406	1	255	R.LLNINPN[+1702.58133]K.T	R.LLNINPNK.T	LLNINPNK,RTS,7@1702.58133	N7(NGlycan / 1702.5813)	HexNAc(2)Hex(8)	6.4e-07	5.1e-06	6.19	515.2	445.8	445.8	2	1314.57	1314.57	1.19		2628.13	2628.13	CRagged	7	20.2	>sp|P11279|LAMP1_HUMAN Lysosome-associated membrane glycoprotein 1 OS=Homo sapiens GN=LAMP1 PE=1 SV=3	17	19.8124	6724	6497		hl1_trp-aspn_rezt_1-2.ScanId;v=1;d1=6724.6724.2	hcd	6.39	2627.12	2627.12	0	0	0	0	2.7e-07	2.2e-06	FTMS + p NSI d Full ms2 1315.0701@hcd28.00 [120.0000-2000.0000]
487 | 43650	1	255	R.LLNINPN[+1987.71380]K.T	R.LLNINPNK.T	LLNINPNK,RTS,7@1987.71380	N7(NGlycan / 1987.7138)	HexNAc(5)Hex(6)	2.9e-06	2.3e-05	5.54	466.7	429	429	2	1457.13	1457.13	0.43		2913.26	2913.26	CRagged	7	19	>sp|P11279|LAMP1_HUMAN Lysosome-associated membrane glycoprotein 1 OS=Homo sapiens GN=LAMP1 PE=1 SV=3	17	19.9081	6783	6565		hl1_trp-aspn_rezt_1-2.ScanId;v=1;d1=6783.6783.2	hcd	5.38	2912.25	2912.25	0	0	0	0	1.1e-06	8.9e-06	FTMS + p NSI d Full ms2 1457.6372@hcd28.00 [120.0000-2000.0000]
484 | 100716	1	255	R.LLNINPN[+2133.77171]K.T	R.LLNINPNK.T	LLNINPNK,RTS,7@2133.77171	N7(NGlycan / 2133.7717)	HexNAc(5)Hex(6)Fuc(1)	8.5e-07	6.8e-06	6.07	442.2	367.6	367.6	2	1530.16	1530.16	1.11		3059.32	3059.32	CRagged	7	18.5	>sp|P11279|LAMP1_HUMAN Lysosome-associated membrane glycoprotein 1 OS=Homo sapiens GN=LAMP1 PE=1 SV=3	17	20.0587	6872	6675		hl1_trp-aspn_rezt_1-2.ScanId;v=1;d1=6872.6872.2	hcd	5.91	3058.31	3058.31	0	0	0	0	4.4e-07	3.5e-06	FTMS + p NSI d Full ms2 1532.1687@hcd28.00 [120.0000-2000.0000]
488 | 44015	1	255	R.LLNINPN[+1971.71889]K.T	R.LLNINPNK.T	LLNINPNK,RTS,7@1971.71889	N7(NGlycan / 1971.7189)	HexNAc(5)Hex(5)Fuc(1)	2e-05	0.00016	4.71	407.2	340.7	340.7	2	1449.14	1449.14	0.87		2897.27	2897.27	CRagged	7	17.6	>sp|P11279|LAMP1_HUMAN Lysosome-associated membrane glycoprotein 1 OS=Homo sapiens GN=LAMP1 PE=1 SV=3	17	20.1058	6895	6706		hl1_trp-aspn_rezt_1-2.ScanId;v=1;d1=6895.6895.2	hcd	4.57	2896.26	2896.26	0	0	0	0	6.4e-06	5e-05	FTMS + p NSI d Full ms2 1449.6394@hcd28.00 [120.0000-2000.0000]
489 | 44221	1	255	R.LLNINPN[+1930.69234]K.T	R.LLNINPNK.T	LLNINPNK,RTS,7@1930.69234	N7(NGlycan / 1930.6923)	HexNAc(4)Hex(6)Fuc(1)	1.5e-05	0.00012	4.83	342.6	304.8	304.8	2	1428.62	1428.62	1.2		2856.24	2856.24	CRagged	7	15.9	>sp|P11279|LAMP1_HUMAN Lysosome-associated membrane glycoprotein 1 OS=Homo sapiens GN=LAMP1 PE=1 SV=3	17	20.254	6992	6825		hl1_trp-aspn_rezt_1-2.ScanId;v=1;d1=6992.6992.2	hcd	4.48	2855.24	2855.23	0	0	0	0	5e-06	4e-05	FTMS + p NSI d Full ms2 1429.1265@hcd28.00 [120.0000-2000.0000]
507 | 44302	1	255	R.LLNINPN[+1378.47569]K.T	R.LLNINPNK.T	LLNINPNK,RTS,7@1378.47569	N7(NGlycan / 1378.4757)	HexNAc(2)Hex(6)	2e-05	0.00016	4.71	405.8	357.4	357.4	2	1152.51	1152.51	0.16		2304.02	2304.02	CRagged	7	17	>sp|P11279|LAMP1_HUMAN Lysosome-associated membrane glycoprotein 1 OS=Homo sapiens GN=LAMP1 PE=1 SV=3	17	20.298	7019	6856		hl1_trp-aspn_rezt_1-2.ScanId;v=1;d1=7019.7019.2	hcd	4.57	2303.02	2303.01	0	0	0	0	6.6e-06	5.1e-05	FTMS + p NSI d Full ms2 1153.0171@hcd28.00 [120.0000-2000.0000]
502 | 44331	1	255	R.LLNINPN[+1581.55506]K.T	R.LLNINPNK.T	LLNINPNK,RTS,7@1581.55506	N7(NGlycan / 1581.5551)	HexNAc(3)Hex(6)	6.4e-07	5.1e-06	6.19	484.7	405.1	405.1	2	1254.06	1254.05	1.3		2507.1	2507.1	CRagged	7	19.2	>sp|P11279|LAMP1_HUMAN Lysosome-associated membrane glycoprotein 1 OS=Homo sapiens GN=LAMP1 PE=1 SV=3	17	20.3059	7025	6863		hl1_trp-aspn_rezt_1-2.ScanId;v=1;d1=7025.7025.2	hcd	6.39	2506.1	2506.09	0	0	0	0	3e-07	2.4e-06	FTMS + p NSI d Full ms2 1254.5569@hcd28.00 [120.0000-2000.0000]
494 | 44371	1	255	R.LLNINPN[+1809.66607]K.T	R.LLNINPNK.T	LLNINPNK,RTS,7@1809.66607	N7(NGlycan / 1809.6661)	HexNAc(5)Hex(4)Fuc(1)	2.9e-06	2.3e-05	5.54	458.6	448.6	448.6	2	1368.11	1368.11	3.28		2735.22	2735.21	CRagged	7	18.7	>sp|P11279|LAMP1_HUMAN Lysosome-associated membrane glycoprotein 1 OS=Homo sapiens GN=LAMP1 PE=1 SV=3	17	20.3135	7029	6867		hl1_trp-aspn_rezt_1-2.ScanId;v=1;d1=7029.7029.2	hcd	5.38	2734.21	2734.21	0	0	0	0	1.1e-06	9.3e-06	FTMS + p NSI d Full ms2 1368.6111@hcd28.00 [120.0000-2000.0000]
511 | 45325	1	255	R.LLNINPN[+1216.42286]K.T	R.LLNINPNK.T	LLNINPNK,RTS,7@1216.42286	N7(NGlycan / 1216.4229)	HexNAc(2)Hex(5)	6.4e-07	5.1e-06	6.19	519.2	513	513	2	1071.49	1071.49	1.47		2141.97	2141.97	CRagged	7	19.9	>sp|P11279|LAMP1_HUMAN Lysosome-associated membrane glycoprotein 1 OS=Homo sapiens GN=LAMP1 PE=1 SV=3	17	20.6292	7227	7111		hl1_trp-aspn_rezt_1-2.ScanId;v=1;d1=7227.7227.2	hcd	6.39	2140.97	2140.96	0	0	0	0	3.3e-07	2.6e-06	FTMS + p NSI d Full ms2 1071.9906@hcd28.00 [120.0000-2000.0000]
495 | 45337	1	255	R.LLNINPN[+1768.63952]K.T	R.LLNINPNK.T	LLNINPNK,RTS,7@1768.63952	N7(NGlycan / 1768.6395)	HexNAc(4)Hex(5)Fuc(1)	8.5e-07	6.8e-06	6.07	470.4	433.1	433.1	2	1347.6	1347.6	1.49		2694.19	2694.19	CRagged	7	19.1	>sp|P11279|LAMP1_HUMAN Lysosome-associated membrane glycoprotein 1 OS=Homo sapiens GN=LAMP1 PE=1 SV=3	17	20.6304	7228	7112		hl1_trp-aspn_rezt_1-2.ScanId;v=1;d1=7228.7228.2	hcd	5.91	2693.18	2693.18	0	0	0	0	4.6e-07	3.7e-06	FTMS + p NSI d Full ms2 1348.0986@hcd28.00 [120.0000-2000.0000]
505 | 45457	1	255	R.LLNINPN[+1419.50224]K.T	R.LLNINPNK.T	LLNINPNK,RTS,7@1419.50224	N7(NGlycan / 1419.5022)	HexNAc(3)Hex(5)	6.4e-07	5.1e-06	6.19	502.2	462.4	462.4	2	1173.03	1173.03	1.64		2345.05	2345.05	CRagged	7	19.5	>sp|P11279|LAMP1_HUMAN Lysosome-associated membrane glycoprotein 1 OS=Homo sapiens GN=LAMP1 PE=1 SV=3	17	20.6735	7256	7147		hl1_trp-aspn_rezt_1-2.ScanId;v=1;d1=7256.7256.2	hcd	6.39	2344.05	2344.04	0	0	0	0	3.5e-07	2.8e-06	FTMS + p NSI d Full ms2 1173.5314@hcd28.00 [120.0000-2000.0000]
503 | 45607	1	255	R.LLNINPN[+1565.56014]K.T	R.LLNINPNK.T	LLNINPNK,RTS,7@1565.56014	N7(NGlycan / 1565.5601)	HexNAc(3)Hex(5)Fuc(1)	6.4e-07	5.1e-06	6.19	483	468.2	468.2	2	1246.06	1246.06	1.23		2491.11	2491.11	CRagged	7	19.1	>sp|P11279|LAMP1_HUMAN Lysosome-associated membrane glycoprotein 1 OS=Homo sapiens GN=LAMP1 PE=1 SV=3	17	20.7202	7286	7183		hl1_trp-aspn_rezt_1-2.ScanId;v=1;d1=7286.7286.2	hcd	6.39	2490.1	2490.1	0	0	0	0	3.7e-07	3e-06	FTMS + p NSI d Full ms2 1246.5577@hcd28.00 [120.0000-2000.0000]
506 | 45640	1	255	R.LLNINPN[+1403.50732]K.T	R.LLNINPNK.T	LLNINPNK,RTS,7@1403.50732	N7(NGlycan / 1403.5073)	HexNAc(3)Hex(4)Fuc(1)	2.1e-06	1.7e-05	5.67	506.6	469.9	469.9	2	1165.03	1165.03	0.94		2329.06	2329.05	CRagged	7	19.6	>sp|P11279|LAMP1_HUMAN Lysosome-associated membrane glycoprotein 1 OS=Homo sapiens GN=LAMP1 PE=1 SV=3	17	20.7217	7287	7184		hl1_trp-aspn_rezt_1-2.ScanId;v=1;d1=7287.7287.2	hcd	5.86	2328.05	2328.05	0	0	0	0	8.6e-07	7.2e-06	FTMS + p NSI d Full ms2 1166.0337@hcd28.00 [120.0000-2000.0000]
499 | 45696	1	255	R.LLNINPN[+1647.61324]K.T	R.LLNINPNK.T	LLNINPNK,RTS,7@1647.61324	N7(NGlycan / 1647.6132)	HexNAc(5)Hex(3)Fuc(1)	1.2e-06	1e-05	5.9	400.1	400.1	400.1	2	1287.09	1287.08	1.52		2573.16	2573.16	CRagged	7	17.2	>sp|P11279|LAMP1_HUMAN Lysosome-associated membrane glycoprotein 1 OS=Homo sapiens GN=LAMP1 PE=1 SV=3	17	20.7285	7291	7189		hl1_trp-aspn_rezt_1-2.ScanId;v=1;d1=7291.7291.2	hcd	5.77	2572.16	2572.15	0	0	0	0	5.6e-07	4.5e-06	FTMS + p NSI d Full ms2 1287.0842@hcd28.00 [120.0000-2000.0000]
500 | 45720	1	255	R.LLNINPN[+1622.58161]K.T	R.LLNINPNK.T	LLNINPNK,RTS,7@1622.58161	N7(NGlycan / 1622.5816)	HexNAc(4)Hex(5)	0.0004	0.0032	3.4	167	167	167	2	1274.57	1274.57	1.4		2548.13	2548.13	CRagged	7	11.6	>sp|P11279|LAMP1_HUMAN Lysosome-associated membrane glycoprotein 1 OS=Homo sapiens GN=LAMP1 PE=1 SV=3	17	20.729	7292	7190		hl1_trp-aspn_rezt_1-2.ScanId;v=1;d1=7292.7292.2	hcd	3.8	2547.12	2547.12	0	0	0	0	8.5e-05	0.00069	FTMS + p NSI d Full ms2 1274.5695@hcd28.00 [120.0000-2000.0000]
509 | 46171	1	255	R.LLNINPN[+1257.44941]K.T	R.LLNINPNK.T	LLNINPNK,RTS,7@1257.44941	N7(NGlycan / 1257.4494)	HexNAc(3)Hex(4)	4.6e-07	3.7e-06	6.34	527.9	514	514	2	1092	1092	1.47		2183	2183	CRagged	7	20.1	>sp|P11279|LAMP1_HUMAN Lysosome-associated membrane glycoprotein 1 OS=Homo sapiens GN=LAMP1 PE=1 SV=3	17	20.9666	7441	7374		hl1_trp-aspn_rezt_1-2.ScanId;v=1;d1=7441.7441.2	hcd	7.39	2181.99	2181.99	0	0	0	0	1.8e-07	1.4e-06	FTMS + p NSI d Full ms2 1092.0027@hcd28.00 [120.0000-2000.0000]
515 | 46274	1	255	R.LLNINPN[+1054.37004]K.T	R.LLNINPNK.T	LLNINPNK,RTS,7@1054.37004	N7(NGlycan / 1054.37)	HexNAc(2)Hex(4)	4.6e-07	3.7e-06	6.34	528.1	528.1	528.1	2	990.463	990.462	1.51		1979.92	1979.92	CRagged	7	20	>sp|P11279|LAMP1_HUMAN Lysosome-associated membrane glycoprotein 1 OS=Homo sapiens GN=LAMP1 PE=1 SV=3	17	21.0297	7481	7426		hl1_trp-aspn_rezt_1-2.ScanId;v=1;d1=7481.7481.2	hcd	7.39	1978.91	1978.91	0	0	0	0	2.1e-07	1.7e-06	FTMS + p NSI d Full ms2 990.4635@hcd28.00 [120.0000-1991.0000]
510 | 46671	1	255	R.LLNINPN[+1241.45450]K.T	R.LLNINPNK.T	LLNINPNK,RTS,7@1241.45450	N7(NGlycan / 1241.4545)	HexNAc(3)Hex(3)Fuc(1)	1.5e-07	1.2e-06	6.82	582.2	581.3	581.3	2	1084.01	1084	1.27		2167	2167	CRagged	7	21.4	>sp|P11279|LAMP1_HUMAN Lysosome-associated membrane glycoprotein 1 OS=Homo sapiens GN=LAMP1 PE=1 SV=3	17	21.2725	7630	7621		hl1_trp-aspn_rezt_1-2.ScanId;v=1;d1=7630.7630.2	hcd	6.39	2166	2165.99	0	0	0	0	6e-08	4.8e-07	FTMS + p NSI d Full ms2 1085.0079@hcd28.00 [120.0000-2000.0000]
518 | 20925	1	255	R.LLNINPN[+892.31722]K.T	R.LLNINPNK.T	LLNINPNK,RTS,7@892.31722	N7(NGlycan / 892.3172)	HexNAc(2)Hex(3)	4.6e-07	3.7e-06	6.34	551.1	551.1	551.1	2	909.437	909.436	1.78		1817.87	1817.86	CRagged	7	20.3	>sp|P11279|LAMP1_HUMAN Lysosome-associated membrane glycoprotein 1 OS=Homo sapiens GN=LAMP1 PE=1 SV=3	17	21.3059	7650	7646		hl1_trp-aspn_rezt_1-2.ScanId;v=1;d1=7650.7650.2	hcd	7.39	1816.86	1816.86	0	0	0	0	2.3e-07	1.9e-06	FTMS + p NSI d Full ms2 909.9386@hcd28.00 [120.0000-1830.0000]
516 | 46800	1	255	R.LLNINPN[+1038.37512]K.T	R.LLNINPNK.T	LLNINPNK,RTS,7@1038.37512	N7(NGlycan / 1038.3751)	HexNAc(2)Hex(3)Fuc(1)	2.4e-05	0.00019	4.63	355.5	355.5	355.5	2	982.467	982.465	2.97		1963.93	1963.92	CRagged	7	16	>sp|P11279|LAMP1_HUMAN Lysosome-associated membrane glycoprotein 1 OS=Homo sapiens GN=LAMP1 PE=1 SV=3	17	21.5498	7798	7841		hl1_trp-aspn_rezt_1-2.ScanId;v=1;d1=7798.7798.2	hcd	4.28	1962.92	1962.91	0	0	0	0	8e-06	6.4e-05	FTMS + p NSI d Full ms2 982.4664@hcd28.00 [120.0000-1975.0000]
521 | 2197	1	255	R.LLNINPNK.T	R.LLNINPNK.T	LLNINPNK,RTS			5e-05	0.0004	4.3	356.7	249.8	249.8	2	463.277	463.277	0.21		925.547	925.547	CRagged		11.3	>sp|P11279|LAMP1_HUMAN Lysosome-associated membrane glycoprotein 1 OS=Homo sapiens GN=LAMP1 PE=1 SV=3	17	22.7952	8538	8797		hl1_trp-aspn_rezt_1-2.ScanId;v=1;d1=8538.8538.2	hcd	3.48	924.539	924.539	0	0	0	0	1.5e-05	0.00012	FTMS + p NSI d Full ms2 463.2772@hcd28.00 [120.0000-937.0000]
468 | 109701	1	255	R.LLNINPN[+3154.13627]K.T	R.LLNINPNK.T	LLNINPNK,RTS,7@3154.13627	N7(NGlycan / 3154.1363)	HexNAc(5)Hex(6)Fuc(4)NeuAc(2)	0.0062	0.048	2.21	236.4	173.9	173.9	3	1360.9	1360.57	-0.75	1	4080.68	4079.68	CRagged	7	16	>sp|P11279|LAMP1_HUMAN Lysosome-associated membrane glycoprotein 1 OS=Homo sapiens GN=LAMP1 PE=1 SV=3	17	23.5834	8980	9371		hl1_trp-aspn_rezt_1-2.ScanId;v=1;d1=8980.8980.3	hcd	2.36	4079.68	4078.68	0	0.022	0	0.026	0.0012	0.022	FTMS + p NSI d Full ms2 1361.5669@hcd28.00 [120.0000-2000.0000]
473 | 111621	1	255	R.LLNINPN[+2789.99933]K.T	R.LLNINPNK.T	LLNINPNK,RTS,7@2789.99933	N7(NGlycan / 2789.9993)	HexNAc(6)Hex(7)Fuc(1)NeuAc(1)	0.00095	0.0075	3.02	280.9	234.1	234.1	3	1239.19	1239.19	0.9		3715.55	3715.55	CRagged	7	18.2	>sp|P11279|LAMP1_HUMAN Lysosome-associated membrane glycoprotein 1 OS=Homo sapiens GN=LAMP1 PE=1 SV=3	17	24.1546	9320	9823		hl1_trp-aspn_rezt_1-2.ScanId;v=1;d1=9320.9320.3	hcd	3	3714.54	3714.54	0	0	0	0	0.00018	0.0014	FTMS + p NSI d Full ms2 1239.5210@hcd28.00 [120.0000-2000.0000]
477 | 113264	1	255	R.LLNINPN[+2424.86713]K.T	R.LLNINPNK.T	LLNINPNK,RTS,7@2424.86713	N7(NGlycan / 2424.8671)	HexNAc(5)Hex(6)Fuc(1)NeuAc(1)	4.8e-06	3.8e-05	5.32	398.9	329.5	329.5	2	1675.71	1675.71	1.69		3350.42	3350.41	CRagged	7	17.8	>sp|P11279|LAMP1_HUMAN Lysosome-associated membrane glycoprotein 1 OS=Homo sapiens GN=LAMP1 PE=1 SV=3	17	24.8171	9741	10343		hl1_trp-aspn_rezt_1-2.ScanId;v=1;d1=9741.9741.2	hcd	4.97	3349.41	3349.41	0	0	0	0	1.4e-06	1.1e-05	FTMS + p NSI d Full ms2 1676.2147@hcd28.00 [120.0000-2000.0000]
490 | 55294	1	255	R.LLNINPN[+1872.65048]K.T	R.LLNINPNK.T	LLNINPNK,RTS,7@1872.65048	N7(NGlycan / 1872.6505)	HexNAc(3)Hex(6)NeuAc(1)	1.7e-06	1.4e-05	5.76	406.4	368	368	2	1399.6	1399.6	1.97		2798.2	2798.2	CRagged	7	17.7	>sp|P11279|LAMP1_HUMAN Lysosome-associated membrane glycoprotein 1 OS=Homo sapiens GN=LAMP1 PE=1 SV=3	17	25.391	10087	10789		hl1_trp-aspn_rezt_1-2.ScanId;v=1;d1=10087.10087.2	hcd	5.62	2797.2	2797.19	0	0	0	0	7.8e-07	6.2e-06	FTMS + p NSI d Full ms2 1400.1023@hcd28.00 [120.0000-2000.0000]
485 | 115172	1	255	R.LLNINPN[+2059.73493]K.T	R.LLNINPNK.T	LLNINPNK,RTS,7@2059.73493	N7(NGlycan / 2059.7349)	HexNAc(4)Hex(5)Fuc(1)NeuAc(1)	4.2e-06	3.4e-05	5.38	438.9	384.7	384.7	2	1493.15	1493.14	0.62		2985.28	2985.28	CRagged	7	18.5	>sp|P11279|LAMP1_HUMAN Lysosome-associated membrane glycoprotein 1 OS=Homo sapiens GN=LAMP1 PE=1 SV=3	17	25.4914	10145	10867		hl1_trp-aspn_rezt_1-2.ScanId;v=1;d1=10145.10145.2	hcd	5.24	2984.28	2984.27	0	0	0	0	1.3e-06	1e-05	FTMS + p NSI d Full ms2 1493.6479@hcd28.00 [120.0000-2000.0000]
492 | 55643	1	255	R.LLNINPN[+1856.65556]K.T	R.LLNINPNK.T	LLNINPNK,RTS,7@1856.65556	N7(NGlycan / 1856.6556)	HexNAc(3)Hex(5)Fuc(1)NeuAc(1)	1.2e-06	1e-05	5.9	408	392.9	392.9	2	1391.61	1391.6	1.82		2782.21	2782.2	CRagged	7	17.6	>sp|P11279|LAMP1_HUMAN Lysosome-associated membrane glycoprotein 1 OS=Homo sapiens GN=LAMP1 PE=1 SV=3	17	25.6924	10253	11017		hl1_trp-aspn_rezt_1-2.ScanId;v=1;d1=10253.10253.2	hcd	5.77	2781.2	2781.19	0	0	0	0	5.9e-07	4.7e-06	FTMS + p NSI d Full ms2 1392.1068@hcd28.00 [120.0000-2000.0000]
496 | 55683	1	255	R.LLNINPN[+1710.59765]K.T	R.LLNINPNK.T	LLNINPNK,RTS,7@1710.59765	N7(NGlycan / 1710.5977)	HexNAc(3)Hex(5)NeuAc(1)	2e-05	0.00016	4.71	410.1	335.8	335.8	2	1318.58	1318.58	0.55		2636.15	2636.14	CRagged	7	17.5	>sp|P11279|LAMP1_HUMAN Lysosome-associated membrane glycoprotein 1 OS=Homo sapiens GN=LAMP1 PE=1 SV=3	17	25.6997	10258	11023		hl1_trp-aspn_rezt_1-2.ScanId;v=1;d1=10258.10258.2	hcd	4.57	2635.14	2635.14	0	0	0	0	6.8e-06	5.3e-05	FTMS + p NSI d Full ms2 1319.5793@hcd28.00 [120.0000-2000.0000]
498 | 56014	1	255	R.LLNINPN[+1694.60274]K.T	R.LLNINPNK.T	LLNINPNK,RTS,7@1694.60274	N7(NGlycan / 1694.6027)	HexNAc(3)Hex(4)Fuc(1)NeuAc(1)	8.5e-07	6.8e-06	6.07	478.4	478.4	478.4	2	1310.58	1310.58	1.59		2620.15	2620.15	CRagged	7	19.2	>sp|P11279|LAMP1_HUMAN Lysosome-associated membrane glycoprotein 1 OS=Homo sapiens GN=LAMP1 PE=1 SV=3	17	26.0239	10439	11271		hl1_trp-aspn_rezt_1-2.ScanId;v=1;d1=10439.10439.2	hcd	5.91	2619.15	2619.14	0	0	0	0	4.8e-07	3.9e-06	FTMS + p NSI d Full ms2 1311.0797@hcd28.00 [120.0000-2000.0000]
504 | 56054	1	255	R.LLNINPN[+1548.54483]K.T	R.LLNINPNK.T	LLNINPNK,RTS,7@1548.54483	N7(NGlycan / 1548.5448)	HexNAc(3)Hex(4)NeuAc(1)	7e-06	5.6e-05	5.15	356.9	356.9	356.9	2	1237.55	1237.55	1.31		2474.09	2474.09	CRagged	7	16.3	>sp|P11279|LAMP1_HUMAN Lysosome-associated membrane glycoprotein 1 OS=Homo sapiens GN=LAMP1 PE=1 SV=3	17	26.0338	10445	11279		hl1_trp-aspn_rezt_1-2.ScanId;v=1;d1=10445.10445.2	hcd	4.81	2473.09	2473.08	0	0	0	0	2.3e-06	1.8e-05	FTMS + p NSI d Full ms2 1238.0531@hcd28.00 [120.0000-2000.0000]
466 | 158067	1	255	R.LLNINPN[+3445.23169]K.T	R.LLNINPNK.T	LLNINPNK,RTS,7@3445.23169	N7(NGlycan / 3445.2317)	HexNAc(5)Hex(6)Fuc(4)NeuAc(3)	0.0052	0.04	2.28	169.4	169.4	169.4	3	1457.6	1457.6	3.01		4370.79	4370.78	CRagged	7	15.8	>sp|P11279|LAMP1_HUMAN Lysosome-associated membrane glycoprotein 1 OS=Homo sapiens GN=LAMP1 PE=1 SV=3	17	28.6234	11878	13196		hl1_trp-aspn_rezt_1-2.ScanId;v=1;d1=11878.11878.3	hcd	2.54	4369.78	4369.77	0	0.011	0	0.016	0.00097	0.011	FTMS + p NSI d Full ms2 1458.5938@hcd28.00 [120.0000-2000.0000]
474 | 124918	1	255	R.LLNINPN[+2715.96255]K.T	R.LLNINPNK.T	LLNINPNK,RTS,7@2715.96255	N7(NGlycan / 2715.9625)	HexNAc(5)Hex(6)Fuc(1)NeuAc(2)	0.002	0.016	2.7	189.6	189.6	189.6	3	1214.51	1214.51	1		3641.51	3641.51	CRagged	7	15.9	>sp|P11279|LAMP1_HUMAN Lysosome-associated membrane glycoprotein 1 OS=Homo sapiens GN=LAMP1 PE=1 SV=3	17	30.2716	12792	14399		hl1_trp-aspn_rezt_1-2.ScanId;v=1;d1=12792.12792.3	hcd	3.06	3640.51	3640.5	0	0.0035	0	0.0049	0.00034	0.0036	FTMS + p NSI d Full ms2 1215.1766@hcd28.00 [120.0000-2000.0000]
534 | 16827	1	263	K.TSASGSC[+57.02146]GAHLVTL.E	K.TSASGSCGAHLVTL.E	TSASGSCGAHLVTL,KEL,7@57.02146	C7(Carbamidomethyl / 57.0215)		0.00045	0.0036	3.34	352.3	352.3	352.3	2	680.831	680.83	1.06		1360.65	1360.65	CRagged		12	>sp|P11279|LAMP1_HUMAN Lysosome-associated membrane glycoprotein 1 OS=Homo sapiens GN=LAMP1 PE=1 SV=3	17	27.2936	11137	12201		hl1_trp-aspn_rezt_1-2.ScanId;v=1;d1=11137.11137.2	hcd	2.44	1359.65	1359.65	0	0	0	0	9.8e-05	0.00079	FTMS + p NSI d Full ms2 680.8307@hcd28.00 [120.0000-1372.0000]
541 | 383	1	312	P.DARDPAFK.A	P.DARDPAFK.A	DARDPAFK,PAA			4.3e-05	0.00034	4.37	518	430.7	430.7	2	460.236	460.235	0.7		919.464	919.463	Non		11.2	>sp|P11279|LAMP1_HUMAN Lysosome-associated membrane glycoprotein 1 OS=Homo sapiens GN=LAMP1 PE=1 SV=3	17	11.9624	2885	1795		hl1_trp-aspn_rezt_1-2.ScanId;v=1;d1=2885.2885.2	hcd	3.46	918.457	918.456	0	0	0	0	1.2e-05	9.8e-05	FTMS + p NSI d Full ms2 460.2356@hcd28.00 [120.0000-931.0000]
548 | 328	1	315	R.DPAFK.A	R.DPAFK.A	DPAFK,RAA			0.0016	0.013	2.8	502.5	282.4	282.4	1	577.298	577.298	0.1		577.298	577.298	CRagged		9.4	>sp|P11279|LAMP1_HUMAN Lysosome-associated membrane glycoprotein 1 OS=Homo sapiens GN=LAMP1 PE=1 SV=3	17	11.6975	2751	1632		hl1_trp-aspn_rezt_1-2.ScanId;v=1;d1=2751.2751.2	hcd	2.03	576.291	576.291	0	0	0	0	0.00027	0.0021	FTMS + p NSI d Full ms2 576.3069@hcd28.00 [120.0000-1163.0000]
543 | 87449	1	315	R.DPAFKAAN[+1864.63416]GSLR.A	R.DPAFKAANGSLR.A	DPAFKAANGSLR,RAL,8@1864.63416	N8(NGlycan / 1864.6342)	HexNAc(2)Hex(9)	8.4e-07	6.7e-06	6.08	563	403.1	403.1	3	1037.77	1037.77	2.08		3111.29	3111.29	CRagged	8	21.4	>sp|P11279|LAMP1_HUMAN Lysosome-associated membrane glycoprotein 1 OS=Homo sapiens GN=LAMP1 PE=1 SV=3	17	17.2713	5185	4540		hl1_trp-aspn_rezt_1-2.ScanId;v=1;d1=5185.5185.3	hcd	5.65	3110.29	3110.28	0	0	0	0	4.2e-07	3.3e-06	FTMS + p NSI d Full ms2 1038.4377@hcd28.00 [120.0000-2000.0000]
542 | 87889	1	315	R.DPAFKAAN[+2026.68698]GSLR.A	R.DPAFKAANGSLR.A	DPAFKAANGSLR,RAL,8@2026.68698	N8(NGlycan / 2026.687)	HexNAc(2)Hex(10)	0.0073	0.056	2.14	205	58.6	58.6	3	1091.79	1091.79	0.83		3273.34	3273.34	CRagged	8	14.6	>sp|P11279|LAMP1_HUMAN Lysosome-associated membrane glycoprotein 1 OS=Homo sapiens GN=LAMP1 PE=1 SV=3	17	17.3346	5224	4587		hl1_trp-aspn_rezt_1-2.ScanId;v=1;d1=5224.5224.3	hcd	2.32	3272.34	3272.33	0	0.026	0	0.033	0.0014	0.026	FTMS + p NSI d Full ms2 1092.4534@hcd28.00 [120.0000-2000.0000]
544 | 88569	1	315	R.DPAFKAAN[+1702.58133]GSLR.A	R.DPAFKAANGSLR.A	DPAFKAANGSLR,RAL,8@1702.58133	N8(NGlycan / 1702.5813)	HexNAc(2)Hex(8)	1.2e-05	9.4e-05	4.93	495	320.3	320.3	3	983.751	983.75	1.48		2949.24	2949.24	CRagged	8	20.9	>sp|P11279|LAMP1_HUMAN Lysosome-associated membrane glycoprotein 1 OS=Homo sapiens GN=LAMP1 PE=1 SV=3	17	17.4283	5274	4642		hl1_trp-aspn_rezt_1-2.ScanId;v=1;d1=5274.5274.3	hcd	4.64	2948.23	2948.23	0	0	0	0	4.3e-06	3.4e-05	FTMS + p NSI d Full ms2 984.0856@hcd28.00 [120.0000-2000.0000]
545 | 38832	1	315	R.DPAFKAAN[+1540.52851]GSLR.A	R.DPAFKAANGSLR.A	DPAFKAANGSLR,RAL,8@1540.52851	N8(NGlycan / 1540.5285)	HexNAc(2)Hex(7)	0.0038	0.029	2.42	208.4	145	145	3	929.735	929.732	2.72		2787.19	2787.18	CRagged	8	14.5	>sp|P11279|LAMP1_HUMAN Lysosome-associated membrane glycoprotein 1 OS=Homo sapiens GN=LAMP1 PE=1 SV=3	17	17.4664	5295	4667		hl1_trp-aspn_rezt_1-2.ScanId;v=1;d1=5295.5295.4	hcd	2.73	2786.18	2786.18	0	0.0032	0	0.0043	0.00062	0.0036	FTMS + p NSI d Full ms2 930.1343@hcd28.00 [120.0000-2000.0000]
549 | 80454	1	316	D.PAFKAAN[+1864.63416]GSLR.A	D.PAFKAANGSLR.A	PAFKAANGSLR,DAL,7@1864.63416	N7(NGlycan / 1864.6342)	HexNAc(2)Hex(9)	9.7e-05	0.00078	4.01	421.1	234.6	234.6	3	999.427	999.425	1.33		2996.27	2996.26	CRagged	7	18.7	>sp|P11279|LAMP1_HUMAN Lysosome-associated membrane glycoprotein 1 OS=Homo sapiens GN=LAMP1 PE=1 SV=3	17	13.0729	3385	2405		hl1_trp-aspn_rezt_1-2.ScanId;v=1;d1=3385.3385.3	hcd	3.75	2995.26	2995.25	0	0	0	0	2.2e-05	0.00018	FTMS + p NSI d Full ms2 1000.0950@hcd28.00 [120.0000-2000.0000]
550 | 32499	1	316	D.PAFKAAN[+1702.58133]GSLR.A	D.PAFKAANGSLR.A	PAFKAANGSLR,DAL,7@1702.58133	N7(NGlycan / 1702.5813)	HexNAc(2)Hex(8)	0.00048	0.0038	3.32	281.1	85.8	85.8	3	945.409	945.408	1.89		2834.21	2834.21	CRagged	7	16.4	>sp|P11279|LAMP1_HUMAN Lysosome-associated membrane glycoprotein 1 OS=Homo sapiens GN=LAMP1 PE=1 SV=3	17	13.1532	3415	2442		hl1_trp-aspn_rezt_1-2.ScanId;v=1;d1=3415.3415.3	hcd	3.14	2833.21	2833.2	0	0	0	0	0.00011	0.00091	FTMS + p NSI d Full ms2 945.4091@hcd28.00 [120.0000-2000.0000]
552 | 26124	1	320	K.AAN[+1864.63416]GSLR.A	K.AANGSLR.A	AANGSLR,KAL,3@1864.63416	N3(NGlycan / 1864.6342)	HexNAc(2)Hex(9)	0.00046	0.0037	3.34	264.4	56.7	56.7	2	1277.01	1277.01	0.81		2553.01	2553.01	CRagged	3	14	>sp|P11279|LAMP1_HUMAN Lysosome-associated membrane glycoprotein 1 OS=Homo sapiens GN=LAMP1 PE=1 SV=3	17	6.2544	934	6		hl1_trp-aspn_rezt_1-2.ScanId;v=1;d1=934.934.2	hcd	2.82	2552	2552	0	0	0	0	0.0001	0.0008	FTMS + p NSI d Full ms2 1277.5106@hcd28.00 [120.0000-2000.0000]
553 | 26164	1	320	K.AAN[+1702.58133]GSLR.A	K.AANGSLR.A	AANGSLR,KAL,3@1702.58133	N3(NGlycan / 1702.5813)	HexNAc(2)Hex(8)	0.00017	0.0013	3.78	318.2	66.2	66.2	2	1195.98	1195.98	1.32		2390.96	2390.95	CRagged	3	15.4	>sp|P11279|LAMP1_HUMAN Lysosome-associated membrane glycoprotein 1 OS=Homo sapiens GN=LAMP1 PE=1 SV=3	17	6.2582	937	10		hl1_trp-aspn_rezt_1-2.ScanId;v=1;d1=937.937.2	hcd	3.6	2389.95	2389.95	0	0	0	0	3.7e-05	0.0003	FTMS + p NSI d Full ms2 1196.4844@hcd28.00 [120.0000-2000.0000]
562 | 11459	1	326	L.RALQATVGNSYK.C	L.RALQATVGNSYK.C	RALQATVGNSYK,LCN			0.00012	0.00099	3.91	440.4	306	306	2	654.358	654.357	1.28		1307.71	1307.71	Non		12	>sp|P11279|LAMP1_HUMAN Lysosome-associated membrane glycoprotein 1 OS=Homo sapiens GN=LAMP1 PE=1 SV=3	17	14.438	4003	3166		hl1_trp-aspn_rezt_1-2.ScanId;v=1;d1=4003.4003.2	hcd	3.13	1306.7	1306.7	0	0	0	0	2.7e-05	0.00022	FTMS + p NSI d Full ms2 654.3578@hcd28.00 [120.0000-1319.0000]
565 | 8668	1	327	R.ALQATVGNSYK.C	R.ALQATVGNSYK.C	ALQATVGNSYK,RCN			1.5e-06	1.2e-05	5.84	466.1	466.1	466.1	2	576.307	576.306	1.17		1151.61	1151.61	CRagged		13.1	>sp|P11279|LAMP1_HUMAN Lysosome-associated membrane glycoprotein 1 OS=Homo sapiens GN=LAMP1 PE=1 SV=3	17	18.6754	6020	5608		hl1_trp-aspn_rezt_1-2.ScanId;v=1;d1=6020.6020.2	hcd	5.06	1150.6	1150.6	0	0	0	0	6.2e-07	5e-06	FTMS + p NSI d Full ms2 576.3069@hcd28.00 [120.0000-1163.0000]
564 | 8883	1	327	R.ALQATVGN[+0.98402]SYK.C	R.ALQATVGNSYK.C	ALQATVGNSYK,RCN,8@0.98402	N8(Deamidated / 0.984)		5.9e-06	4.7e-05	5.23	397	397	236.9	2	576.799	576.798	0.63		1152.59	1152.59	CRagged		12	>sp|P11279|LAMP1_HUMAN Lysosome-associated membrane glycoprotein 1 OS=Homo sapiens GN=LAMP1 PE=1 SV=3	17	21.4957	7764	7794		hl1_trp-aspn_rezt_1-2.ScanId;v=1;d1=7764.7764.2	hcd	4.72	1151.58	1151.58	0	0	0	0	2e-06	1.6e-05	FTMS + p NSI d Full ms2 576.7988@hcd28.00 [120.0000-1164.0000]
563 | 41419	1	327	R.ALQATVGNSYKC[+57.02146]NAEEHVR.V	R.ALQATVGNSYKCNAEEHVR.V	ALQATVGNSYKCNAEEHVR,RVT,12@57.02146	C12(Carbamidomethyl / 57.0215)		0.00033	0.0026	3.48	336.2	336.2	336.2	3	716.35	716.348	2.28		2147.03	2147.03	CRagged		12	>sp|P11279|LAMP1_HUMAN Lysosome-associated membrane glycoprotein 1 OS=Homo sapiens GN=LAMP1 PE=1 SV=3	17	19.1147	6281	5933		hl1_trp-aspn_rezt_1-2.ScanId;v=1;d1=6281.6281.3	hcd	2.74	2146.03	2146.02	0	0	0	0	7.8e-05	0.00063	FTMS + p NSI d Full ms2 715.4469@hcd28.00 [120.0000-2000.0000]
566 | 8710	1	328	A.LQATVGNSYK.C	A.LQATVGNSYK.C	LQATVGNSYK,ACN			1.1e-05	9.1e-05	4.95	384.3	384.3	384.3	2	540.789	540.788	2.6		1080.57	1080.57	Non		12	>sp|P11279|LAMP1_HUMAN Lysosome-associated membrane glycoprotein 1 OS=Homo sapiens GN=LAMP1 PE=1 SV=3	17	18.9152	6165	5789		hl1_trp-aspn_rezt_1-2.ScanId;v=1;d1=6165.6165.2	hcd	3.96	1079.56	1079.56	0	0	0	0	4e-06	3.2e-05	FTMS + p NSI d Full ms2 541.2905@hcd28.00 [120.0000-1093.0000]
567 | 5917	1	329	L.QATVGNSYK.C	L.QATVGNSYK.C	QATVGNSYK,LCN			1.2e-05	9.8e-05	4.91	534.8	370.7	370.7	2	484.246	484.246	0.03		967.484	967.484	Non		12.5	>sp|P11279|LAMP1_HUMAN Lysosome-associated membrane glycoprotein 1 OS=Homo sapiens GN=LAMP1 PE=1 SV=3	17	18.8979	6153	5775		hl1_trp-aspn_rezt_1-2.ScanId;v=1;d1=6153.6153.2	hcd	4.01	966.477	966.477	0	0	0	0	4.8e-06	3.8e-05	FTMS + p NSI d Full ms2 484.2458@hcd28.00 [120.0000-979.0000]
572 | 4759	1	338	K.C[+57.02146]NAEEHVR.V	K.CNAEEHVR.V	CNAEEHVR,KVT,1@57.02146	C1(Carbamidomethyl / 57.0215)		0.0052	0.04	2.29	218.1	218.1	218.1	2	507.725	507.725	1.24		1014.44	1014.44	CRagged		8.5	>sp|P11279|LAMP1_HUMAN Lysosome-associated membrane glycoprotein 1 OS=Homo sapiens GN=LAMP1 PE=1 SV=3	17	6.3578	1002	85		hl1_trp-aspn_rezt_1-2.ScanId;v=1;d1=1002.1002.2	hcd	2.02	1013.44	1013.43	0	0.0087	0	0.012	0.00088	0.0089	FTMS + p NSI d Full ms2 507.7250@hcd28.00 [120.0000-1026.0000]
571 | 4809	1	338	K.C[+57.02146]N[+0.98402]AEEHVR.V	K.CNAEEHVR.V	CNAEEHVR,KVT,1@57.02146,2@0.98402	C1(Carbamidomethyl / 57.0215); N2(Deamidated / 0.984)		0.002	0.016	2.7	288.4	288.4	288.4	2	508.217	508.217	0.27		1015.43	1015.43	CRagged		10.9	>sp|P11279|LAMP1_HUMAN Lysosome-associated membrane glycoprotein 1 OS=Homo sapiens GN=LAMP1 PE=1 SV=3	17	7.0941	1405	577		hl1_trp-aspn_rezt_1-2.ScanId;v=1;d1=1405.1405.2	hcd	2.65	1014.42	1014.42	0	0.0035	0	0.0048	0.00035	0.0036	FTMS + p NSI d Full ms2 508.2170@hcd28.00 [120.0000-1027.0000]
573 | 4857	1	338	K.CNAEEHVR.V	K.CNAEEHVR.V	CNAEEHVR,KVT			9.6e-06	7.7e-05	5.02	489.9	489.9	489.9	2	479.214	479.214	0.65		957.421	957.421	CRagged		15.9	>sp|P11279|LAMP1_HUMAN Lysosome-associated membrane glycoprotein 1 OS=Homo sapiens GN=LAMP1 PE=1 SV=3	17	10.0076	1984	778		hl1_trp-aspn_rezt_1-2.ScanId;v=1;d1=1984.1984.2	hcd	4.11	956.414	956.413	0	0	0	0	3.6e-06	2.9e-05	FTMS + p NSI d Full ms2 479.2142@hcd28.00 [120.0000-969.0000]
574 | 13364	1	346	R.VTKAFSVNIFK.V	R.VTKAFSVNIFK.V	VTKAFSVNIFK,RVW			2.2e-05	0.00018	4.66	419.9	419.9	419.9	2	627.367	627.366	1.39		1253.73	1253.73	CRagged		13.5	>sp|P11279|LAMP1_HUMAN Lysosome-associated membrane glycoprotein 1 OS=Homo sapiens GN=LAMP1 PE=1 SV=3	17	30.8394	13101	14820		hl1_trp-aspn_rezt_1-2.ScanId;v=1;d1=13101.13101.2	hcd	3.92	1252.72	1252.72	0	0	0	0	7.7e-06	6.1e-05	FTMS + p NSI d Full ms2 627.3665@hcd28.00 [120.0000-1265.0000]
576 | 4307	1	352	S.VNIFK.V	S.VNIFK.V	VNIFK,SVW			0.0054	0.041	2.27	444.1	144.6	144.6	1	620.377	620.377	1.32		620.377	620.377	Non		8.8	>sp|P11279|LAMP1_HUMAN Lysosome-associated membrane glycoprotein 1 OS=Homo sapiens GN=LAMP1 PE=1 SV=3	17	37.1786	16134	18623		hl1_trp-aspn_rezt_1-2.ScanId;v=1;d1=16134.16134.3	hcd	1.38	619.37	619.369	0	0.011	0	0.016	0.00099	0.011	FTMS + p NSI d Full ms2 621.0149@hcd28.00 [120.0000-1874.0000]
