# Supplementary material for: An embeddable molecular code for Lewis X modification through interaction with fucosyltransferase 9
Source: Commun Biol. 2022 Jul 13;5:676. doi: 10.1038/s42003-022-03616-1 (PMC9279290; doi:10.1038/s42003-022-03616-1)
Supplement: Supplementary file 5 — Supplementary Data 2 [file 42003_2022_3616_MOESM5_ESM.xlsx]

## Sheet: Table S2
		Table S2 LAMP-1 peptides with FUT9 overexpession identified by Byonic search with cut-off (pep 2D<0.01, Score>150). For simplicity, only the more relevant results are shown but all Byonic result outputs are retained and can be accessible by unhiding the column tabs.
PID	Prot._x000D_ Rank	Pos.	Sequence	SequenceOriginalDebug	PeptideParseFriendly	Mods_x000D_ (variable)	Glycans	PEP_x000D_ 2D	PEP_x000D_ 1D	|Log Prob|	Score	Delta_x000D_ Score	Delta Mod._x000D_ Score	z	Obs._x000D_ m/z	Calc._x000D_ m/z	ppm_x000D_ err.	Off-_x000D_ By-X	Obs._x000D_ MH	Calc._x000D_ MH	Cleavage	Glycans_x000D_ Pos.	Z-Score	Protein_x000D_ Name	Prot._x000D_ Id	Scan_x000D_ Time	Scan #	QID	Mods_x000D_ (fixed)	Comment	Fragment_x000D_ Type	|LogProbOld|	Obs.M	Calc.M	FDR_x000D_ 2D	FDR_x000D_ 1D	FDR uniq._x000D_ 2D	FDR uniq._x000D_ 1D	q-value_x000D_ 2D	q-value_x000D_ 1D	Scan info	MobilityValue
5 | 2645	1	29	A.AMFMVK.N	A.AMFMVK.N	AMFMVK,ANG			0.00019	0.0016	3.72	423.5	378	378	1	726.369	726.368	1.54		726.369	726.368	Non		9.2	>sp|P11279|LAMP1_HUMAN Lysosome-associated membrane glycoprotein 1 OS=Homo sapiens GN=LAMP1 PE=1 SV=3	17	25.7371	10549	11474		hl1-fut9_trp-aspn_1-2.ScanId;v=1;d1=10549.10549.2	hcd	2.79	725.362	725.36	0	0	0	0	3.4e-05	0.00029	FTMS + p NSI d Full ms2 726.3701@hcd28.00 [120.0000-1463.0000]
53 | 74902	1	62	K.N[+2059.73493]M[+15.99492]TF.D	K.NMTF.D	NMTF,KDL,1@2059.73493,2@15.99492	N1(NGlycan / 2059.7349); M2(Oxidation / 15.9949)	HexNAc(4)Hex(5)Fuc(1)NeuAc(1)	0.00089	0.0075	3.05	295.1	291.2	291.2	2	1294.48	1294.48	0.93		2587.95	2587.95	Specific	1	15.1	>sp|P11279|LAMP1_HUMAN Lysosome-associated membrane glycoprotein 1 OS=Homo sapiens GN=LAMP1 PE=1 SV=3	17	21.9491	8219	8491		hl1-fut9_trp-aspn_1-2.ScanId;v=1;d1=8219.8219.2	hcd	2.37	2586.94	2586.94	0	0.0034	0	0.0044	0.00013	0.0042	FTMS + p NSI d Full ms2 1294.9801@hcd28.00 [120.0000-2000.0000]
46 | 94015	1	62	K.N[+2424.86713]MTF.D	K.NMTF.D	NMTF,KDL,1@2424.86713	N1(NGlycan / 2424.8671)	HexNAc(5)Hex(6)Fuc(1)NeuAc(1)	0.0057	0.047	2.24	271.5	193.2	193.2	2	1469.05	1469.05	1.37		2937.09	2937.08	Specific	1	14.6	>sp|P11279|LAMP1_HUMAN Lysosome-associated membrane glycoprotein 1 OS=Homo sapiens GN=LAMP1 PE=1 SV=3	17	30.9865	13499	15395		hl1-fut9_trp-aspn_1-2.ScanId;v=1;d1=13499.13499.2	hcd	1.66	2936.08	2936.08	0.0022	0.017	0.003	0.023	0.0031	0.017	FTMS + p NSI d Full ms2 1470.0551@hcd28.00 [120.0000-2000.0000]
81 | 97278	1	66	F.DLPSDATVVLN[+1216.42286]R.S	F.DLPSDATVVLNR.S	DLPSDATVVLNR,FSS,11@1216.42286	N11(NGlycan / 1216.4229)	HexNAc(2)Hex(5)	0.0012	0.0099	2.93	446.2	164.2	164.2	2	1258.56	1258.56	0.68		2516.11	2516.11	Non	11	18.2	>sp|P11279|LAMP1_HUMAN Lysosome-associated membrane glycoprotein 1 OS=Homo sapiens GN=LAMP1 PE=1 SV=3	17	32.5345	14327	16504		hl1-fut9_trp-aspn_1-2.ScanId;v=1;d1=14327.14327.2	hcd	2.68	2515.11	2515.11	0	0.0033	0	0.0043	0.00015	0.0042	FTMS + p NSI d Full ms2 1259.0629@hcd28.00 [120.0000-2000.0000]
82 | 18938	1	66	F.DLPSDATVVLNR.S	F.DLPSDATVVLNR.S	DLPSDATVVLNR,FSS			7.7e-05	0.00065	4.11	337	337	337	2	650.349	650.349	0.98		1299.69	1299.69	Non		11.4	>sp|P11279|LAMP1_HUMAN Lysosome-associated membrane glycoprotein 1 OS=Homo sapiens GN=LAMP1 PE=1 SV=3	17	35.069	15543	18122		hl1-fut9_trp-aspn_1-2.ScanId;v=1;d1=15543.15543.2	hcd	3.27	1298.68	1298.68	0	0	0	0	1.8e-05	0.00015	FTMS + p NSI d Full ms2 650.3502@hcd28.00 [120.0000-1311.0000]
83 | 11286	1	68	L.PSDATVVLNR.S	L.PSDATVVLNR.S	PSDATVVLNR,LSS			4.6e-06	3.9e-05	5.33	510.4	510.4	510.4	2	536.294	536.293	0.89		1071.58	1071.58	Non		13.5	>sp|P11279|LAMP1_HUMAN Lysosome-associated membrane glycoprotein 1 OS=Homo sapiens GN=LAMP1 PE=1 SV=3	17	35.2676	15638	18252		hl1-fut9_trp-aspn_1-2.ScanId;v=1;d1=15638.15638.2	hcd	4.41	1070.57	1070.57	0	0	0	0	1.4e-06	1.2e-05	FTMS + p NSI d Full ms2 536.2941@hcd28.00 [120.0000-1083.0000]
90 | 66008	1	70	S.DATVVLN[+2133.77171]R.S	S.DATVVLNR.S	DATVVLNR,SSS,7@2133.77171	N7(NGlycan / 2133.7717)	HexNAc(5)Hex(6)Fuc(1)	0.0023	0.019	2.63	229.3	111.2	111.2	2	1511.14	1511.14	1.22		3021.27	3021.27	Non	7	13.3	>sp|P11279|LAMP1_HUMAN Lysosome-associated membrane glycoprotein 1 OS=Homo sapiens GN=LAMP1 PE=1 SV=3	17	19.2324	6489	6253		hl1-fut9_trp-aspn_1-2.ScanId;v=1;d1=6489.6489.2	hcd	3.21	3020.26	3020.26	0.003	0.003	0.0039	0.0039	0.0031	0.0042	FTMS + p NSI d Full ms2 1512.1414@hcd28.00 [120.0000-2000.0000]
92 | 66088	1	70	S.DATVVLN[+1768.63952]R.S	S.DATVVLNR.S	DATVVLNR,SSS,7@1768.63952	N7(NGlycan / 1768.6395)	HexNAc(4)Hex(5)Fuc(1)	0.00023	0.002	3.63	281.6	124	124	2	1328.57	1328.57	0.88		2656.14	2656.13	Non	7	14.4	>sp|P11279|LAMP1_HUMAN Lysosome-associated membrane glycoprotein 1 OS=Homo sapiens GN=LAMP1 PE=1 SV=3	17	19.2461	6498	6265		hl1-fut9_trp-aspn_1-2.ScanId;v=1;d1=6498.6498.2	hcd	3.53	2655.13	2655.13	0	0	0	0	3.9e-05	0.00033	FTMS + p NSI d Full ms2 1328.5719@hcd28.00 [120.0000-2000.0000]
95 | 66128	1	70	S.DATVVLN[+1565.56014]R.S	S.DATVVLNR.S	DATVVLNR,SSS,7@1565.56014	N7(NGlycan / 1565.5601)	HexNAc(3)Hex(5)Fuc(1)	0.004	0.033	2.39	174.1	66.4	66.4	2	1227.04	1227.03	4.15		2453.06	2453.05	Non	7	11.6	>sp|P11279|LAMP1_HUMAN Lysosome-associated membrane glycoprotein 1 OS=Homo sapiens GN=LAMP1 PE=1 SV=3	17	19.2526	6502	6270		hl1-fut9_trp-aspn_1-2.ScanId;v=1;d1=6502.6502.2	hcd	2.63	2452.06	2452.05	0.0025	0.0025	0.0034	0.0033	0.0031	0.0042	FTMS + p NSI d Full ms2 1227.5334@hcd28.00 [120.0000-2000.0000]
98 | 29148	1	70	S.DATVVLN[+1378.47569]R.S	S.DATVVLNR.S	DATVVLNR,SSS,7@1378.47569	N7(NGlycan / 1378.4757)	HexNAc(2)Hex(6)	0.0023	0.019	2.63	195.3	94.3	94.3	2	1133.49	1133.49	1.79		2265.97	2265.97	Non	7	12	>sp|P11279|LAMP1_HUMAN Lysosome-associated membrane glycoprotein 1 OS=Homo sapiens GN=LAMP1 PE=1 SV=3	17	19.3577	6567	6354		hl1-fut9_trp-aspn_1-2.ScanId;v=1;d1=6567.6567.2	hcd	2.98	2264.97	2264.96	0.003	0.003	0.0039	0.0039	0.0031	0.0042	FTMS + p NSI d Full ms2 1133.9935@hcd28.00 [120.0000-2000.0000]
97 | 66481	1	70	S.DATVVLN[+1403.50732]R.S	S.DATVVLNR.S	DATVVLNR,SSS,7@1403.50732	N7(NGlycan / 1403.5073)	HexNAc(3)Hex(4)Fuc(1)	0.00014	0.0012	3.85	323.4	164.9	164.9	2	1146.01	1146	1.6		2291.01	2291	Non	7	15.2	>sp|P11279|LAMP1_HUMAN Lysosome-associated membrane glycoprotein 1 OS=Homo sapiens GN=LAMP1 PE=1 SV=3	17	19.514	6666	6485		hl1-fut9_trp-aspn_1-2.ScanId;v=1;d1=6666.6666.2	hcd	3.56	2290	2289.99	0	0	0	0	2.7e-05	0.00023	FTMS + p NSI d Full ms2 1146.5070@hcd28.00 [120.0000-2000.0000]
100 | 29403	1	70	S.DATVVLN[+1216.42286]R.S	S.DATVVLNR.S	DATVVLNR,SSS,7@1216.42286	N7(NGlycan / 1216.4229)	HexNAc(2)Hex(5)	1.5e-05	0.00013	4.81	419.5	299.2	299.2	2	1052.46	1052.46	1.39		2103.92	2103.92	Non	7	17.5	>sp|P11279|LAMP1_HUMAN Lysosome-associated membrane glycoprotein 1 OS=Homo sapiens GN=LAMP1 PE=1 SV=3	17	19.6517	6749	6589		hl1-fut9_trp-aspn_1-2.ScanId;v=1;d1=6749.6749.2	hcd	4.61	2102.91	2102.91	0	0	0	0	4.7e-06	3.9e-05	FTMS + p NSI d Full ms2 1052.9648@hcd28.00 [120.0000-2000.0000]
101 | 29504	1	70	S.DATVVLN[+1054.37004]R.S	S.DATVVLNR.S	DATVVLNR,SSS,7@1054.37004	N7(NGlycan / 1054.37)	HexNAc(2)Hex(4)	4.8e-05	0.0004	4.32	327.7	215.5	215.5	2	971.439	971.436	2.75		1941.87	1941.86	Non	7	15	>sp|P11279|LAMP1_HUMAN Lysosome-associated membrane glycoprotein 1 OS=Homo sapiens GN=LAMP1 PE=1 SV=3	17	19.9666	6961	6869		hl1-fut9_trp-aspn_1-2.ScanId;v=1;d1=6961.6961.2	hcd	4.05	1940.86	1940.86	0	0	0	0	1.2e-05	9.8e-05	FTMS + p NSI d Full ms2 971.9408@hcd28.00 [120.0000-1954.0000]
94 | 69742	1	70	S.DATVVLN[+1606.58669]R.S	S.DATVVLNR.S	DATVVLNR,SSS,7@1606.58669	N7(NGlycan / 1606.5867)	HexNAc(4)Hex(4)Fuc(1)	0.00039	0.0033	3.41	277.5	146.9	146.9	2	1247.55	1247.54	1.07		2494.08	2494.08	Non	7	14.3	>sp|P11279|LAMP1_HUMAN Lysosome-associated membrane glycoprotein 1 OS=Homo sapiens GN=LAMP1 PE=1 SV=3	17	20.1027	7050	6979		hl1-fut9_trp-aspn_1-2.ScanId;v=1;d1=7050.7050.2	hcd	3.27	2493.08	2493.07	0	0.0038	0	0.0049	6.7e-05	0.0042	FTMS + p NSI d Full ms2 1247.5458@hcd28.00 [120.0000-2000.0000]
99 | 29678	1	70	S.DATVVLN[+1241.45450]R.S	S.DATVVLNR.S	DATVVLNR,SSS,7@1241.45450	N7(NGlycan / 1241.4545)	HexNAc(3)Hex(3)Fuc(1)	0.0007	0.0058	3.16	241.6	98.8	98.8	2	1064.98	1064.98	0.51		2128.95	2128.95	Non	7	13.1	>sp|P11279|LAMP1_HUMAN Lysosome-associated membrane glycoprotein 1 OS=Homo sapiens GN=LAMP1 PE=1 SV=3	17	20.5439	7342	7357		hl1-fut9_trp-aspn_1-2.ScanId;v=1;d1=7342.7342.2	hcd	3.01	2127.94	2127.94	0	0.0035	0	0.0045	0.00011	0.0042	FTMS + p NSI d Full ms2 1065.4811@hcd28.00 [120.0000-2000.0000]
102 | 29687	1	70	S.DATVVLN[+1038.37512]R.S	S.DATVVLNR.S	DATVVLNR,SSS,7@1038.37512	N7(NGlycan / 1038.3751)	HexNAc(2)Hex(3)Fuc(1)	4.8e-05	0.0004	4.32	345.5	215.7	215.7	2	963.441	963.438	2.22		1925.87	1925.87	Non	7	15.4	>sp|P11279|LAMP1_HUMAN Lysosome-associated membrane glycoprotein 1 OS=Homo sapiens GN=LAMP1 PE=1 SV=3	17	20.551	7348	7366		hl1-fut9_trp-aspn_1-2.ScanId;v=1;d1=7348.7348.2	hcd	4.05	1924.87	1924.86	0	0	0	0	1.2e-05	9.9e-05	FTMS + p NSI d Full ms2 963.9414@hcd28.00 [120.0000-1938.0000]
85 | 78696	1	70	S.DATVVLN[+2351.85075]R.S	S.DATVVLNR.S	DATVVLNR,SSS,7@2351.85075	N7(NGlycan / 2351.8508)	HexNAc(4)Hex(5)Fuc(3)NeuAc(1)	0.00073	0.0061	3.14	269.2	76.8	76.8	2	1620.18	1620.18	-0.05		3239.35	3239.35	Non	7	14.5	>sp|P11279|LAMP1_HUMAN Lysosome-associated membrane glycoprotein 1 OS=Homo sapiens GN=LAMP1 PE=1 SV=3	17	24.1101	9530	10187		hl1-fut9_trp-aspn_1-2.ScanId;v=1;d1=9530.9530.2	hcd	2.99	3238.34	3238.34	0	0.0035	0	0.0045	0.00011	0.0042	FTMS + p NSI d Full ms2 1620.6724@hcd28.00 [120.0000-2000.0000]
84 | 79616	1	70	S.DATVVLN[+2424.86713]R.S	S.DATVVLNR.S	DATVVLNR,SSS,7@2424.86713	N7(NGlycan / 2424.8671)	HexNAc(5)Hex(6)Fuc(1)NeuAc(1)	0.0024	0.02	2.62	230.6	53	53	2	1656.69	1656.68	1.35		3312.37	3312.36	Non	7	13.5	>sp|P11279|LAMP1_HUMAN Lysosome-associated membrane glycoprotein 1 OS=Homo sapiens GN=LAMP1 PE=1 SV=3	17	24.2697	9635	10318		hl1-fut9_trp-aspn_1-2.ScanId;v=1;d1=9635.9635.2	hcd	2.96	3311.36	3311.35	0.003	0.003	0.0039	0.0039	0.0031	0.0042	FTMS + p NSI d Full ms2 1657.6891@hcd28.00 [120.0000-2000.0000]
89 | 81712	1	70	S.DATVVLN[+2205.79284]R.S	S.DATVVLNR.S	DATVVLNR,SSS,7@2205.79284	N7(NGlycan / 2205.7928)	HexNAc(4)Hex(5)Fuc(2)NeuAc(1)	0.00027	0.0022	3.58	300.8	98.7	98.7	2	1547.15	1547.15	0.91		3093.29	3093.29	Non	7	15.1	>sp|P11279|LAMP1_HUMAN Lysosome-associated membrane glycoprotein 1 OS=Homo sapiens GN=LAMP1 PE=1 SV=3	17	24.5127	9794	10499		hl1-fut9_trp-aspn_1-2.ScanId;v=1;d1=9794.9794.2	hcd	3.39	3092.28	3092.28	0	0.0041	0	0.0052	4.5e-05	0.0042	FTMS + p NSI d Full ms2 1547.6503@hcd28.00 [120.0000-2000.0000]
91 | 83911	1	70	S.DATVVLN[+2059.73493]R.S	S.DATVVLNR.S	DATVVLNR,SSS,7@2059.73493	N7(NGlycan / 2059.7349)	HexNAc(4)Hex(5)Fuc(1)NeuAc(1)	0.00023	0.002	3.63	308.9	124.7	124.7	2	1474.12	1474.12	1.39		2947.23	2947.23	Non	7	15.3	>sp|P11279|LAMP1_HUMAN Lysosome-associated membrane glycoprotein 1 OS=Homo sapiens GN=LAMP1 PE=1 SV=3	17	24.8676	10020	10785		hl1-fut9_trp-aspn_1-2.ScanId;v=1;d1=10020.10020.2	hcd	3.45	2946.23	2946.22	0	0	0	0	4.1e-05	0.00034	FTMS + p NSI d Full ms2 1474.6224@hcd28.00 [120.0000-2000.0000]
93 | 85315	1	70	S.DATVVLN[+1694.60274]R.S	S.DATVVLNR.S	DATVVLNR,SSS,7@1694.60274	N7(NGlycan / 1694.6027)	HexNAc(3)Hex(4)Fuc(1)NeuAc(1)	0.00023	0.0019	3.64	291.3	131.1	131.1	2	1291.55	1291.55	1.91		2582.1	2582.1	Non	7	14.5	>sp|P11279|LAMP1_HUMAN Lysosome-associated membrane glycoprotein 1 OS=Homo sapiens GN=LAMP1 PE=1 SV=3	17	25.3123	10294	11134		hl1-fut9_trp-aspn_1-2.ScanId;v=1;d1=10294.10294.2	hcd	3.45	2581.09	2581.09	0	0	0	0	3.7e-05	0.00031	FTMS + p NSI d Full ms2 1292.0568@hcd28.00 [120.0000-2000.0000]
86 | 93694	1	70	S.DATVVLN[+2350.83035]R.S	S.DATVVLNR.S	DATVVLNR,SSS,7@2350.83035	N7(NGlycan / 2350.8304)	HexNAc(4)Hex(5)Fuc(1)NeuAc(2)	0.0054	0.044	2.26	190.8	17.3	17.3	2	1619.67	1619.67	1.88		3238.33	3238.32	Non	7	12.6	>sp|P11279|LAMP1_HUMAN Lysosome-associated membrane glycoprotein 1 OS=Homo sapiens GN=LAMP1 PE=1 SV=3	17	30.6307	13312	15136		hl1-fut9_trp-aspn_1-2.ScanId;v=1;d1=13312.13312.2	hcd	1.7	3237.32	3237.32	0.0023	0.0066	0.0031	0.009	0.0031	0.0067	FTMS + p NSI d Full ms2 1620.1685@hcd28.00 [120.0000-2000.0000]
119 | 170876	1	78	R.SSC[+57.02146]GKEN[+2791.01973]TSDPSLVIAFGR.G	R.SSCGKENTSDPSLVIAFGR.G	SSCGKENTSDPSLVIAFGR,RGH,3@57.02146,7@2791.01973	C3(Carbamidomethyl / 57.0215); N7(NGlycan / 2791.0197)	HexNAc(6)Hex(7)Fuc(3)	0.00067	0.0056	3.18	218.2	165.1	165.1	3	1605.67	1606	2.44	-1	4815	4815.99	CRagged	7	16.9	>sp|P11279|LAMP1_HUMAN Lysosome-associated membrane glycoprotein 1 OS=Homo sapiens GN=LAMP1 PE=1 SV=3	17	28.4509	12065	13490		hl1-fut9_trp-aspn_1-2.ScanId;v=1;d1=12065.12065.3	hcd	3.6	4813.99	4814.98	0	0.0035	0	0.0046	0.00011	0.0042	FTMS + p NSI d Full ms2 1607.3361@hcd28.00 [120.0000-2000.0000]
123 | 171076	1	78	R.SSC[+57.02146]GKEN[+2571.94544]TSDPSLVIAFGR.G	R.SSCGKENTSDPSLVIAFGR.G	SSCGKENTSDPSLVIAFGR,RGH,3@57.02146,7@2571.94544	C3(Carbamidomethyl / 57.0215); N7(NGlycan / 2571.9454)	HexNAc(5)Hex(6)Fuc(4)	9.6e-06	8.1e-05	5.02	422.2	332.7	95.1	3	1532.98	1532.98	0.88		4596.92	4596.92	CRagged	7	19.2	>sp|P11279|LAMP1_HUMAN Lysosome-associated membrane glycoprotein 1 OS=Homo sapiens GN=LAMP1 PE=1 SV=3	17	28.5808	12141	13586		hl1-fut9_trp-aspn_1-2.ScanId;v=1;d1=12141.12141.3	hcd	4.81	4595.91	4595.91	0	0	0	0	2.7e-06	2.2e-05	FTMS + p NSI d Full ms2 1533.6453@hcd28.00 [120.0000-2000.0000]
125 | 145787	1	78	R.SSC[+57.02146]GKEN[+2498.90391]TSDPSLVIAFGR.G	R.SSCGKENTSDPSLVIAFGR.G	SSCGKENTSDPSLVIAFGR,RGH,3@57.02146,7@2498.90391	C3(Carbamidomethyl / 57.0215); N7(NGlycan / 2498.9039)	HexNAc(6)Hex(7)Fuc(1)	0.00032	0.0027	3.5	265.6	167.6	167.6	3	1508.63	1508.63	1.31		4523.88	4523.87	CRagged	7	17.2	>sp|P11279|LAMP1_HUMAN Lysosome-associated membrane glycoprotein 1 OS=Homo sapiens GN=LAMP1 PE=1 SV=3	17	28.7263	12231	13707		hl1-fut9_trp-aspn_1-2.ScanId;v=1;d1=12231.12231.3	hcd	3.37	4522.87	4522.87	0	0.004	0	0.005	5.5e-05	0.0042	FTMS + p NSI d Full ms2 1509.3013@hcd28.00 [120.0000-2000.0000]
126 | 145867	1	78	R.SSC[+57.02146]GKEN[+2425.88753]TSDPSLVIAFGR.G	R.SSCGKENTSDPSLVIAFGR.G	SSCGKENTSDPSLVIAFGR,RGH,3@57.02146,7@2425.88753	C3(Carbamidomethyl / 57.0215); N7(NGlycan / 2425.8875)	HexNAc(5)Hex(6)Fuc(3)	2e-06	1.7e-05	5.7	389.1	332.5	194.4	3	1483.96	1484.29	2.58	-1	4449.87	4450.86	CRagged	7	20.5	>sp|P11279|LAMP1_HUMAN Lysosome-associated membrane glycoprotein 1 OS=Homo sapiens GN=LAMP1 PE=1 SV=3	17	28.7699	12257	13740		hl1-fut9_trp-aspn_1-2.ScanId;v=1;d1=12257.12257.3	hcd	5.33	4448.86	4449.85	0	0	0	0	7.2e-07	6.1e-06	FTMS + p NSI d Full ms2 1484.9603@hcd28.00 [120.0000-2000.0000]
128 | 146001	1	78	R.SSC[+57.02146]GKEN[+2336.85109]TSDPSLVIAFGR.G	R.SSCGKENTSDPSLVIAFGR.G	SSCGKENTSDPSLVIAFGR,RGH,3@57.02146,7@2336.85109	C3(Carbamidomethyl / 57.0215); N7(NGlycan / 2336.8511)	HexNAc(6)Hex(6)Fuc(1)	0.0015	0.012	2.83	158.2	142.2	142.2	3	1454.28	1454.61	4.89	-1	4360.84	4361.82	CRagged	7	15.3	>sp|P11279|LAMP1_HUMAN Lysosome-associated membrane glycoprotein 1 OS=Homo sapiens GN=LAMP1 PE=1 SV=3	17	28.8242	12292	13790		hl1-fut9_trp-aspn_1-2.ScanId;v=1;d1=12292.12292.3	hcd	2.43	4359.83	4360.81	0	0.0032	0	0.0042	0.00018	0.0042	FTMS + p NSI d Full ms2 1455.5809@hcd28.00 [120.0000-2000.0000]
129 | 146061	1	78	R.SSC[+57.02146]GKEN[+2279.82962]TSDPSLVIAFGR.G	R.SSCGKENTSDPSLVIAFGR.G	SSCGKENTSDPSLVIAFGR,RGH,3@57.02146,7@2279.82962	C3(Carbamidomethyl / 57.0215); N7(NGlycan / 2279.8296)	HexNAc(5)Hex(6)Fuc(2)	5.8e-06	4.9e-05	5.24	369.2	344.6	205.3	3	1435.61	1435.6	1.44		4304.81	4304.8	CRagged	7	18.1	>sp|P11279|LAMP1_HUMAN Lysosome-associated membrane glycoprotein 1 OS=Homo sapiens GN=LAMP1 PE=1 SV=3	17	28.8592	12315	13817		hl1-fut9_trp-aspn_1-2.ScanId;v=1;d1=12315.12315.3	hcd	4.87	4303.8	4303.79	0	0	0	0	1.7e-06	1.4e-05	FTMS + p NSI d Full ms2 1436.2745@hcd28.00 [120.0000-2000.0000]
134 | 146661	1	78	R.SSCGKEN[+1971.71889]TSDPSLVIAFGR.G	R.SSCGKENTSDPSLVIAFGR.G	SSCGKENTSDPSLVIAFGR,RGH,7@1971.71889	N7(NGlycan / 1971.7189)	HexNAc(5)Hex(5)Fuc(1)	0.00067	0.0056	3.18	228	222.4	222.4	3	1313.9	1313.89	1.24		3939.67	3939.67	CRagged	7	14.8	>sp|P11279|LAMP1_HUMAN Lysosome-associated membrane glycoprotein 1 OS=Homo sapiens GN=LAMP1 PE=1 SV=3	17	29.1573	12495	14053		hl1-fut9_trp-aspn_1-2.ScanId;v=1;d1=12495.12495.3	hcd	3.6	3938.67	3938.66	0	0.0035	0	0.0046	0.00011	0.0042	FTMS + p NSI d Full ms2 1314.2291@hcd28.00 [120.0000-2000.0000]
135 | 147021	1	78	R.SSC[+57.02146]GKEN[+1768.63952]TSDPSLVIAFGR.G	R.SSCGKENTSDPSLVIAFGR.G	SSCGKENTSDPSLVIAFGR,RGH,3@57.02146,7@1768.63952	C3(Carbamidomethyl / 57.0215); N7(NGlycan / 1768.6395)	HexNAc(4)Hex(5)Fuc(1)	2.2e-07	1.9e-06	6.65	594.2	537.9	308.9	3	1265.21	1265.21	1.13		3793.61	3793.61	CRagged	7	22.2	>sp|P11279|LAMP1_HUMAN Lysosome-associated membrane glycoprotein 1 OS=Homo sapiens GN=LAMP1 PE=1 SV=3	17	29.3143	12588	14177		hl1-fut9_trp-aspn_1-2.ScanId;v=1;d1=12588.12588.3	hcd	6.3	3792.61	3792.6	0	0	0	0	5.8e-08	4.9e-07	FTMS + p NSI d Full ms2 1266.2109@hcd28.00 [120.0000-2000.0000]
115 | 172077	1	78	R.SSC[+57.02146]GKEN[+3154.13627]TSDPSLVIAFGR.G	R.SSCGKENTSDPSLVIAFGR.G	SSCGKENTSDPSLVIAFGR,RGH,3@57.02146,7@3154.13627	C3(Carbamidomethyl / 57.0215); N7(NGlycan / 3154.1363)	HexNAc(5)Hex(6)Fuc(4)NeuAc(2)	0.0031	0.026	2.5	193.1	179.2	9.2	4	1295.53	1295.53	1.08		5179.11	5179.11	CRagged	7	16.5	>sp|P11279|LAMP1_HUMAN Lysosome-associated membrane glycoprotein 1 OS=Homo sapiens GN=LAMP1 PE=1 SV=3	17	32.2378	14163	16298		hl1-fut9_trp-aspn_1-2.ScanId;v=1;d1=14163.14163.4	hcd	2.04	5178.11	5178.1	0.0027	0.0026	0.0035	0.0035	0.0031	0.0042	FTMS + p NSI d Full ms2 1296.2847@hcd28.00 [120.0000-2000.0000]
117 | 172437	1	78	R.SSC[+57.02146]GKEN[+2936.05723]TSDPSLVIAFGR.G	R.SSCGKENTSDPSLVIAFGR.G	SSCGKENTSDPSLVIAFGR,RGH,3@57.02146,7@2936.05723	C3(Carbamidomethyl / 57.0215); N7(NGlycan / 2936.0572)	HexNAc(6)Hex(7)Fuc(2)NeuAc(1)	0.0015	0.012	2.83	158.8	134.6	1.2	4	1240.76	1241.01	1.1	-1	4960.03	4961.03	CRagged	7	14	>sp|P11279|LAMP1_HUMAN Lysosome-associated membrane glycoprotein 1 OS=Homo sapiens GN=LAMP1 PE=1 SV=3	17	32.9249	14528	16779		hl1-fut9_trp-aspn_1-2.ScanId;v=1;d1=14528.14528.4	hcd	2.42	4959.02	4960.02	0	0.0032	0	0.0041	0.00019	0.0042	FTMS + p NSI d Full ms2 1241.5164@hcd28.00 [120.0000-2000.0000]
120 | 172477	1	78	R.SSC[+57.02146]GKEN[+2789.99933]TSDPSLVIAFGR.G	R.SSCGKENTSDPSLVIAFGR.G	SSCGKENTSDPSLVIAFGR,RGH,3@57.02146,7@2789.99933	C3(Carbamidomethyl / 57.0215); N7(NGlycan / 2789.9993)	HexNAc(6)Hex(7)Fuc(1)NeuAc(1)	5.6e-05	0.00047	4.25	365.4	217.1	53.2	3	1605.66	1605.66	0.35		4814.97	4814.97	CRagged	7	20.4	>sp|P11279|LAMP1_HUMAN Lysosome-associated membrane glycoprotein 1 OS=Homo sapiens GN=LAMP1 PE=1 SV=3	17	32.9766	14557	16815		hl1-fut9_trp-aspn_1-2.ScanId;v=1;d1=14557.14557.3	hcd	3.88	4813.96	4813.96	0	0	0	0	1.4e-05	0.00011	FTMS + p NSI d Full ms2 1605.9969@hcd28.00 [120.0000-2000.0000]
124 | 172797	1	78	R.SSC[+57.02146]GKEN[+2570.92504]TSDPSLVIAFGR.G	R.SSCGKENTSDPSLVIAFGR.G	SSCGKENTSDPSLVIAFGR,RGH,3@57.02146,7@2570.92504	C3(Carbamidomethyl / 57.0215); N7(NGlycan / 2570.925)	HexNAc(5)Hex(6)Fuc(2)NeuAc(1)	4.8e-05	0.0004	4.32	295.1	208.7	155.8	3	1532.31	1532.64	4.16	-1	4594.91	4595.9	CRagged	7	18.2	>sp|P11279|LAMP1_HUMAN Lysosome-associated membrane glycoprotein 1 OS=Homo sapiens GN=LAMP1 PE=1 SV=3	17	33.3189	14747	17055		hl1-fut9_trp-aspn_1-2.ScanId;v=1;d1=14747.14747.3	hcd	4.14	4593.9	4594.89	0	0	0	0	1.1e-05	9.4e-05	FTMS + p NSI d Full ms2 1533.3112@hcd28.00 [120.0000-2000.0000]
127 | 151006	1	78	R.SSC[+57.02146]GKEN[+2424.86713]TSDPSLVIAFGR.G	R.SSCGKENTSDPSLVIAFGR.G	SSCGKENTSDPSLVIAFGR,RGH,3@57.02146,7@2424.86713	C3(Carbamidomethyl / 57.0215); N7(NGlycan / 2424.8671)	HexNAc(5)Hex(6)Fuc(1)NeuAc(1)	9e-07	7.6e-06	6.05	490.8	362.8	50.1	3	1483.95	1483.95	1.23		4449.84	4449.84	CRagged	7	22.1	>sp|P11279|LAMP1_HUMAN Lysosome-associated membrane glycoprotein 1 OS=Homo sapiens GN=LAMP1 PE=1 SV=3	17	33.4694	14831	17166		hl1-fut9_trp-aspn_1-2.ScanId;v=1;d1=14831.14831.3	hcd	6.3	4448.84	4448.83	0	0	0	0	4e-07	3.4e-06	FTMS + p NSI d Full ms2 1484.6215@hcd28.00 [120.0000-2000.0000]
131 | 151046	1	78	R.SSC[+57.02146]GKEN[+2205.79284]TSDPSLVIAFGR.G	R.SSCGKENTSDPSLVIAFGR.G	SSCGKENTSDPSLVIAFGR,RGH,3@57.02146,7@2205.79284	C3(Carbamidomethyl / 57.0215); N7(NGlycan / 2205.7928)	HexNAc(4)Hex(5)Fuc(2)NeuAc(1)	0.0019	0.016	2.72	187.2	139.4	123.7	3	1410.93	1410.93	1.1		4230.77	4230.76	CRagged	7	15	>sp|P11279|LAMP1_HUMAN Lysosome-associated membrane glycoprotein 1 OS=Homo sapiens GN=LAMP1 PE=1 SV=3	17	33.4998	14849	17187		hl1-fut9_trp-aspn_1-2.ScanId;v=1;d1=14849.14849.3	hcd	2.31	4229.76	4229.76	0	0.0031	0	0.0041	0.00023	0.0042	FTMS + p NSI d Full ms2 1411.2531@hcd28.00 [120.0000-2000.0000]
133 | 151261	1	78	R.SSC[+57.02146]GKEN[+2059.73493]TSDPSLVIAFGR.G	R.SSCGKENTSDPSLVIAFGR.G	SSCGKENTSDPSLVIAFGR,RGH,3@57.02146,7@2059.73493	C3(Carbamidomethyl / 57.0215); N7(NGlycan / 2059.7349)	HexNAc(4)Hex(5)Fuc(1)NeuAc(1)	1.2e-05	9.9e-05	4.93	359.2	258.4	178.5	3	1361.91	1362.24	0.9	-1	4083.71	4084.71	CRagged	7	18.9	>sp|P11279|LAMP1_HUMAN Lysosome-associated membrane glycoprotein 1 OS=Homo sapiens GN=LAMP1 PE=1 SV=3	17	33.8775	15022	17424		hl1-fut9_trp-aspn_1-2.ScanId;v=1;d1=15022.15022.3	hcd	4.66	4082.7	4083.7	0	0	0	0	3.2e-06	2.6e-05	FTMS + p NSI d Full ms2 1362.9084@hcd28.00 [120.0000-2000.0000]
144 | 25082	1	83	K.ENTSDPSLVIAFGR.G	K.ENTSDPSLVIAFGR.G	ENTSDPSLVIAFGR,KGH			7.6e-07	6.4e-06	6.12	468.9	468.9	468.9	2	753.384	753.383	1.22		1505.76	1505.76	CRagged		15.3	>sp|P11279|LAMP1_HUMAN Lysosome-associated membrane glycoprotein 1 OS=Homo sapiens GN=LAMP1 PE=1 SV=3	17	39.5658	17524	20559		hl1-fut9_trp-aspn_1-2.ScanId;v=1;d1=17524.17524.2	hcd	5.34	1504.75	1504.75	0	0	0	0	3.5e-07	2.9e-06	FTMS + p NSI d Full ms2 753.3846@hcd28.00 [120.0000-1517.0000]
147 | 11583	1	87	S.DPSLVIAFGR.G	S.DPSLVIAFGR.G	DPSLVIAFGR,SGH			1.3e-05	0.00011	4.87	326.8	326.8	326.8	2	537.801	537.801	0.4		1074.59	1074.59	Non		12.9	>sp|P11279|LAMP1_HUMAN Lysosome-associated membrane glycoprotein 1 OS=Homo sapiens GN=LAMP1 PE=1 SV=3	17	41.6238	18102	21026		hl1-fut9_trp-aspn_1-2.ScanId;v=1;d1=18102.18102.2	hcd	4.03	1073.59	1073.59	0	0	0	0	3.9e-06	3.3e-05	FTMS + p NSI d Full ms2 537.8011@hcd28.00 [120.0000-1086.0000]
148 | 8260	1	88	D.PSLVIAFGR.G	D.PSLVIAFGR.G	PSLVIAFGR,DGH			6e-06	5e-05	5.23	358.2	358.2	358.2	2	480.287	480.287	0.03		959.567	959.567	CRagged		14.1	>sp|P11279|LAMP1_HUMAN Lysosome-associated membrane glycoprotein 1 OS=Homo sapiens GN=LAMP1 PE=1 SV=3	17	36.5698	16321	19153		hl1-fut9_trp-aspn_1-2.ScanId;v=1;d1=16321.16321.2	hcd	4.39	958.56	958.56	0	0	0	0	1.9e-06	1.6e-05	FTMS + p NSI d Full ms2 480.2875@hcd28.00 [120.0000-971.0000]
157 | 139439	1	97	R.GHTLTLN[+2351.85075]FTR.N	R.GHTLTLNFTR.N	GHTLTLNFTR,RNA,7@2351.85075	N7(NGlycan / 2351.8508)	HexNAc(4)Hex(5)Fuc(3)NeuAc(1)	0.0048	0.039	2.32	163.5	13.2	13.2	3	1171.16	1171.16	-0.7		3511.47	3511.47	CRagged	7	13.8	>sp|P11279|LAMP1_HUMAN Lysosome-associated membrane glycoprotein 1 OS=Homo sapiens GN=LAMP1 PE=1 SV=3	17	23.9149	9406	10036		hl1-fut9_trp-aspn_1-2.ScanId;v=1;d1=9406.9406.3	hcd	2.51	3510.46	3510.47	0.0024	0.0047	0.0033	0.0064	0.0031	0.0049	FTMS + p NSI d Full ms2 1172.1650@hcd28.00 [120.0000-2000.0000]
164 | 78496	1	97	R.GHTLTLN[+2076.75025]FTR.N	R.GHTLTLNFTR.N	GHTLTLNFTR,RNA,7@2076.75025	N7(NGlycan / 2076.7502)	HexNAc(4)Hex(6)Fuc(2)	0.0019	0.016	2.71	171.8	65.3	65.3	3	1079.46	1079.46	-0.59		3236.37	3236.37	CRagged	7	14.4	>sp|P11279|LAMP1_HUMAN Lysosome-associated membrane glycoprotein 1 OS=Homo sapiens GN=LAMP1 PE=1 SV=3	17	24.0489	9490	10140		hl1-fut9_trp-aspn_1-2.ScanId;v=1;d1=9490.9490.3	hcd	3.08	3235.36	3235.36	0	0.0031	0	0.004	0.00023	0.0042	FTMS + p NSI d Full ms2 1079.7979@hcd28.00 [120.0000-2000.0000]
173 | 78616	1	97	R.GHTLTLN[+1864.63416]FTR.N	R.GHTLTLNFTR.N	GHTLTLNFTR,RNA,7@1864.63416	N7(NGlycan / 1864.6342)	HexNAc(2)Hex(9)	5e-06	4.2e-05	5.3	481.2	250.5	250.5	3	1008.76	1008.76	1.77		3024.26	3024.26	CRagged	7	20.1	>sp|P11279|LAMP1_HUMAN Lysosome-associated membrane glycoprotein 1 OS=Homo sapiens GN=LAMP1 PE=1 SV=3	17	24.0783	9510	10163		hl1-fut9_trp-aspn_1-2.ScanId;v=1;d1=9510.9510.3	hcd	5.55	3023.25	3023.25	0	0	0	0	1.5e-06	1.2e-05	FTMS + p NSI d Full ms2 1009.0931@hcd28.00 [120.0000-2000.0000]
167 | 79016	1	97	R.GHTLTLN[+1987.71380]FTR.N	R.GHTLTLNFTR.N	GHTLTLNFTR,RNA,7@1987.71380	N7(NGlycan / 1987.7138)	HexNAc(5)Hex(6)	0.00023	0.002	3.63	257.7	70.6	70.6	3	1049.78	1049.78	1.36		3147.34	3147.34	CRagged	7	16.4	>sp|P11279|LAMP1_HUMAN Lysosome-associated membrane glycoprotein 1 OS=Homo sapiens GN=LAMP1 PE=1 SV=3	17	24.1884	9580	10249		hl1-fut9_trp-aspn_1-2.ScanId;v=1;d1=9580.9580.3	hcd	3.68	3146.33	3146.33	0	0	0	0	4.2e-05	0.00035	FTMS + p NSI d Full ms2 1050.1185@hcd28.00 [120.0000-2000.0000]
179 | 79056	1	97	R.GHTLTLN[+1702.58133]FTR.N	R.GHTLTLNFTR.N	GHTLTLNFTR,RNA,7@1702.58133	N7(NGlycan / 1702.5813)	HexNAc(2)Hex(8)	4.1e-07	3.5e-06	6.38	568.4	342.4	342.4	3	954.741	954.739	2.1		2862.21	2862.2	CRagged	7	22.6	>sp|P11279|LAMP1_HUMAN Lysosome-associated membrane glycoprotein 1 OS=Homo sapiens GN=LAMP1 PE=1 SV=3	17	24.1916	9582	10252		hl1-fut9_trp-aspn_1-2.ScanId;v=1;d1=9582.9582.3	hcd	7.03	2861.2	2861.2	0	0	0	0	1.2e-07	9.8e-07	FTMS + p NSI d Full ms2 955.4094@hcd28.00 [120.0000-2000.0000]
176 | 79736	1	97	R.GHTLTLN[+1768.63952]FTR.N	R.GHTLTLNFTR.N	GHTLTLNFTR,RNA,7@1768.63952	N7(NGlycan / 1768.6395)	HexNAc(4)Hex(5)Fuc(1)	0.00022	0.0019	3.65	251.6	100.7	100.7	3	976.76	976.759	1.31		2928.27	2928.26	CRagged	7	15.8	>sp|P11279|LAMP1_HUMAN Lysosome-associated membrane glycoprotein 1 OS=Homo sapiens GN=LAMP1 PE=1 SV=3	17	24.2857	9643	10325		hl1-fut9_trp-aspn_1-2.ScanId;v=1;d1=9643.9643.3	hcd	3.7	2927.26	2927.25	0	0	0	0	3.7e-05	0.00031	FTMS + p NSI d Full ms2 977.0940@hcd28.00 [120.0000-2000.0000]
185 | 80057	1	97	R.GHTLTLN[+1565.56014]FTR.N	R.GHTLTLNFTR.N	GHTLTLNFTR,RNA,7@1565.56014	N7(NGlycan / 1565.5601)	HexNAc(3)Hex(5)Fuc(1)	7e-06	5.9e-05	5.15	467.9	276.3	276.3	3	909.067	909.066	1.42		2725.19	2725.18	CRagged	7	18.8	>sp|P11279|LAMP1_HUMAN Lysosome-associated membrane glycoprotein 1 OS=Homo sapiens GN=LAMP1 PE=1 SV=3	17	24.3333	9674	10361		hl1-fut9_trp-aspn_1-2.ScanId;v=1;d1=9674.9674.3	hcd	4.94	2724.18	2724.17	0	0	0	0	2.2e-06	1.9e-05	FTMS + p NSI d Full ms2 909.4006@hcd28.00 [120.0000-2000.0000]
187 | 80257	1	97	R.GHTLTLN[+1540.52851]FTR.N	R.GHTLTLNFTR.N	GHTLTLNFTR,RNA,7@1540.52851	N7(NGlycan / 1540.5285)	HexNAc(2)Hex(7)	3.2e-06	2.7e-05	5.49	571.2	348.8	348.8	2	1350.58	1350.58	0.61		2700.15	2700.15	CRagged	7	21.6	>sp|P11279|LAMP1_HUMAN Lysosome-associated membrane glycoprotein 1 OS=Homo sapiens GN=LAMP1 PE=1 SV=3	17	24.3547	9691	10378		hl1-fut9_trp-aspn_1-2.ScanId;v=1;d1=9691.9691.2	hcd	7.14	2699.14	2699.14	0	0	0	0	9.3e-07	7.8e-06	FTMS + p NSI d Full ms2 1351.5813@hcd28.00 [120.0000-2000.0000]
182 | 80413	1	97	R.GHTLTLN[+1622.58161]FTR.N	R.GHTLTLNFTR.N	GHTLTLNFTR,RNA,7@1622.58161	N7(NGlycan / 1622.5816)	HexNAc(4)Hex(5)	3.8e-06	3.2e-05	5.42	512.5	291.7	291.7	3	928.074	928.073	1.18		2782.21	2782.2	CRagged	7	19.8	>sp|P11279|LAMP1_HUMAN Lysosome-associated membrane glycoprotein 1 OS=Homo sapiens GN=LAMP1 PE=1 SV=3	17	24.3884	9711	10399		hl1-fut9_trp-aspn_1-2.ScanId;v=1;d1=9711.9711.3	hcd	5.67	2781.2	2781.2	0	0	0	0	1.2e-06	1e-05	FTMS + p NSI d Full ms2 928.4081@hcd28.00 [120.0000-2000.0000]
183 | 80846	1	97	R.GHTLTLN[+1606.58669]FTR.N	R.GHTLTLNFTR.N	GHTLTLNFTR,RNA,7@1606.58669	N7(NGlycan / 1606.5867)	HexNAc(4)Hex(4)Fuc(1)	5.6e-05	0.00047	4.25	385	180.4	180.4	3	922.744	922.741	2.75		2766.22	2766.21	CRagged	7	16	>sp|P11279|LAMP1_HUMAN Lysosome-associated membrane glycoprotein 1 OS=Homo sapiens GN=LAMP1 PE=1 SV=3	17	24.4349	9742	10437		hl1-fut9_trp-aspn_1-2.ScanId;v=1;d1=9742.9742.3	hcd	4.03	2765.21	2765.2	0	0	0	0	1.4e-05	0.00011	FTMS + p NSI d Full ms2 923.0772@hcd28.00 [120.0000-2000.0000]
191 | 81472	1	97	R.GHTLTLN[+1403.50732]FTR.N	R.GHTLTLNFTR.N	GHTLTLNFTR,RNA,7@1403.50732	N7(NGlycan / 1403.5073)	HexNAc(3)Hex(4)Fuc(1)	4.2e-08	3.5e-07	7.38	608.8	329.8	329.8	3	855.049	855.048	1.55		2563.13	2563.13	CRagged	7	20.5	>sp|P11279|LAMP1_HUMAN Lysosome-associated membrane glycoprotein 1 OS=Homo sapiens GN=LAMP1 PE=1 SV=3	17	24.4939	9779	10480		hl1-fut9_trp-aspn_1-2.ScanId;v=1;d1=9779.9779.3	hcd	8.02	2562.13	2562.12	0	0	0	0	2.1e-08	1.8e-07	FTMS + p NSI d Full ms2 855.7173@hcd28.00 [120.0000-2000.0000]
184 | 81632	1	97	R.GHTLTLN[+1581.55506]FTR.N	R.GHTLTLNFTR.N	GHTLTLNFTR,RNA,7@1581.55506	N7(NGlycan / 1581.5551)	HexNAc(3)Hex(6)	0.00015	0.0012	3.83	396	237.5	237.5	2	1371.09	1371.09	0.89		2741.18	2741.18	CRagged	7	17	>sp|P11279|LAMP1_HUMAN Lysosome-associated membrane glycoprotein 1 OS=Homo sapiens GN=LAMP1 PE=1 SV=3	17	24.505	9788	10491		hl1-fut9_trp-aspn_1-2.ScanId;v=1;d1=9788.9788.2	hcd	3.6	2740.17	2740.17	0	0	0	0	2.9e-05	0.00024	FTMS + p NSI d Full ms2 1371.5942@hcd28.00 [120.0000-2000.0000]
192 | 81672	1	97	R.GHTLTLN[+1378.47569]FTR.N	R.GHTLTLNFTR.N	GHTLTLNFTR,RNA,7@1378.47569	N7(NGlycan / 1378.4757)	HexNAc(2)Hex(6)	6e-07	5e-06	6.22	573.8	414.4	414.4	2	1269.55	1269.55	1.07		2538.1	2538.1	CRagged	7	21.4	>sp|P11279|LAMP1_HUMAN Lysosome-associated membrane glycoprotein 1 OS=Homo sapiens GN=LAMP1 PE=1 SV=3	17	24.5068	9789	10492		hl1-fut9_trp-aspn_1-2.ScanId;v=1;d1=9789.9789.2	hcd	7.87	2537.09	2537.09	0	0	0	0	2.4e-07	2e-06	FTMS + p NSI d Full ms2 1270.0547@hcd28.00 [120.0000-2000.0000]
195 | 81792	1	97	R.GHTLTLN[+1216.42286]FTR.N	R.GHTLTLNFTR.N	GHTLTLNFTR,RNA,7@1216.42286	N7(NGlycan / 1216.4229)	HexNAc(2)Hex(5)	1.2e-08	1e-07	7.91	615	414.7	414.7	3	792.688	792.686	2.18		2376.05	2376.04	CRagged	7	20.9	>sp|P11279|LAMP1_HUMAN Lysosome-associated membrane glycoprotein 1 OS=Homo sapiens GN=LAMP1 PE=1 SV=3	17	24.5354	9807	10515		hl1-fut9_trp-aspn_1-2.ScanId;v=1;d1=9807.9807.3	hcd	8.56	2375.04	2375.04	0	0	0	0	1.1e-08	9.2e-08	FTMS + p NSI d Full ms2 793.0220@hcd28.00 [120.0000-2000.0000]
198 | 31530	1	97	R.GHTLTLN[+1054.37004]FTR.N	R.GHTLTLNFTR.N	GHTLTLNFTR,RNA,7@1054.37004	N7(NGlycan / 1054.37)	HexNAc(2)Hex(4)	6e-08	5e-07	7.22	640	496.5	496.5	2	1107.5	1107.5	1.42		2213.99	2213.99	CRagged	7	22.8	>sp|P11279|LAMP1_HUMAN Lysosome-associated membrane glycoprotein 1 OS=Homo sapiens GN=LAMP1 PE=1 SV=3	17	24.5697	9830	10544		hl1-fut9_trp-aspn_1-2.ScanId;v=1;d1=9830.9830.2	hcd	6.87	2212.99	2212.98	0	0	0	0	2.9e-08	2.5e-07	FTMS + p NSI d Full ms2 1107.5006@hcd28.00 [120.0000-2000.0000]
190 | 82272	1	97	R.GHTLTLN[+1419.50224]FTR.N	R.GHTLTLNFTR.N	GHTLTLNFTR,RNA,7@1419.50224	N7(NGlycan / 1419.5022)	HexNAc(3)Hex(5)	1.3e-05	0.00011	4.89	500.8	358.8	358.8	2	1290.07	1290.07	0.79		2579.13	2579.12	CRagged	7	19.6	>sp|P11279|LAMP1_HUMAN Lysosome-associated membrane glycoprotein 1 OS=Homo sapiens GN=LAMP1 PE=1 SV=3	17	24.5939	9846	10567		hl1-fut9_trp-aspn_1-2.ScanId;v=1;d1=9846.9846.2	hcd	5.14	2578.12	2578.12	0	0	0	0	3.7e-06	3e-05	FTMS + p NSI d Full ms2 1290.5681@hcd28.00 [120.0000-2000.0000]
199 | 31615	1	97	R.GHTLTLN[+892.31722]FTR.N	R.GHTLTLNFTR.N	GHTLTLNFTR,RNA,7@892.31722	N7(NGlycan / 892.3172)	HexNAc(2)Hex(3)	5.9e-08	5e-07	7.23	633.4	499.6	499.6	2	1026.48	1026.47	1.93		2051.94	2051.94	CRagged	7	22.7	>sp|P11279|LAMP1_HUMAN Lysosome-associated membrane glycoprotein 1 OS=Homo sapiens GN=LAMP1 PE=1 SV=3	17	24.6006	9850	10573		hl1-fut9_trp-aspn_1-2.ScanId;v=1;d1=9850.9850.2	hcd	8.87	2050.94	2050.93	0	0	0	0	2.6e-08	2.2e-07	FTMS + p NSI d Full ms2 1026.9769@hcd28.00 [120.0000-2000.0000]
194 | 82392	1	97	R.GHTLTLN[+1257.44941]FTR.N	R.GHTLTLNFTR.N	GHTLTLNFTR,RNA,7@1257.44941	N7(NGlycan / 1257.4494)	HexNAc(3)Hex(4)	0.0038	0.031	2.42	223.1	151.3	151.3	2	1209.04	1209.04	1.49		2417.07	2417.07	CRagged	7	12.4	>sp|P11279|LAMP1_HUMAN Lysosome-associated membrane glycoprotein 1 OS=Homo sapiens GN=LAMP1 PE=1 SV=3	17	24.6155	9861	10590		hl1-fut9_trp-aspn_1-2.ScanId;v=1;d1=9861.9861.2	hcd	2.9	2416.07	2416.06	0.0026	0.0025	0	0.0043	0.0031	0.0042	FTMS + p NSI d Full ms2 1209.5420@hcd28.00 [120.0000-2000.0000]
189 | 82472	1	97	R.GHTLTLN[+1460.52878]FTR.N	R.GHTLTLNFTR.N	GHTLTLNFTR,RNA,7@1460.52878	N7(NGlycan / 1460.5288)	HexNAc(4)Hex(4)	3.5e-05	0.00029	4.46	389.5	290.1	290.1	2	1310.58	1310.58	0.99		2620.15	2620.15	CRagged	7	16.9	>sp|P11279|LAMP1_HUMAN Lysosome-associated membrane glycoprotein 1 OS=Homo sapiens GN=LAMP1 PE=1 SV=3	17	24.6189	9863	10594		hl1-fut9_trp-aspn_1-2.ScanId;v=1;d1=9863.9863.2	hcd	4.24	2619.15	2619.14	0	0	0	0	9.4e-06	7.8e-05	FTMS + p NSI d Full ms2 1310.5814@hcd28.00 [120.0000-2000.0000]
197 | 31767	1	97	R.GHTLTLN[+1095.39659]FTR.N	R.GHTLTLNFTR.N	GHTLTLNFTR,RNA,7@1095.39659	N7(NGlycan / 1095.3966)	HexNAc(3)Hex(3)	1.3e-05	0.00011	4.89	522.6	349.3	349.3	2	1128.01	1128.01	-0.42		2255.02	2255.02	CRagged	7	19.8	>sp|P11279|LAMP1_HUMAN Lysosome-associated membrane glycoprotein 1 OS=Homo sapiens GN=LAMP1 PE=1 SV=3	17	24.764	9949	10693		hl1-fut9_trp-aspn_1-2.ScanId;v=1;d1=9949.9949.2	hcd	6.15	2254.01	2254.01	0	0	0	0	3.6e-06	3e-05	FTMS + p NSI d Full ms2 1128.5159@hcd28.00 [120.0000-2000.0000]
201 | 13876	1	97	R.GHTLTLN[+0.98402]FTR.N	R.GHTLTLNFTR.N	GHTLTLNFTR,RNA,7@0.98402	N7(Deamidated / 0.984)		0.00063	0.0053	3.2	314.6	314.6	314.6	2	580.807	580.807	0.06		1160.61	1160.61	CRagged		9.3	>sp|P11279|LAMP1_HUMAN Lysosome-associated membrane glycoprotein 1 OS=Homo sapiens GN=LAMP1 PE=1 SV=3	17	27.7328	11690	12985		hl1-fut9_trp-aspn_1-2.ScanId;v=1;d1=11690.11690.2	hcd	3.08	1159.6	1159.6	0	0.0035	0	0.0046	9.9e-05	0.0042	FTMS + p NSI d Full ms2 580.8066@hcd28.00 [120.0000-1172.0000]
159 | 145147	1	97	R.GHTLTLN[+2278.80922]FTR.N	R.GHTLTLNFTR.N	GHTLTLNFTR,RNA,7@2278.80922	N7(NGlycan / 2278.8092)	HexNAc(5)Hex(6)NeuAc(1)	0.00014	0.0012	3.86	288.7	67.8	67.8	3	1146.82	1146.82	1.5		3438.44	3438.43	CRagged	7	17.9	>sp|P11279|LAMP1_HUMAN Lysosome-associated membrane glycoprotein 1 OS=Homo sapiens GN=LAMP1 PE=1 SV=3	17	28.1676	11917	13295		hl1-fut9_trp-aspn_1-2.ScanId;v=1;d1=11917.11917.3	hcd	3.76	3437.43	3437.42	0	0	0	0	2.6e-05	0.00022	FTMS + p NSI d Full ms2 1147.1516@hcd28.00 [120.0000-2000.0000]
160 | 88447	1	97	R.GHTLTLN[+2205.79284]FTR.N	R.GHTLTLNFTR.N	GHTLTLNFTR,RNA,7@2205.79284	N7(NGlycan / 2205.7928)	HexNAc(4)Hex(5)Fuc(2)NeuAc(1)	5.8e-05	0.00049	4.23	404.4	168.2	168.2	3	1122.48	1122.48	1.9		3365.42	3365.41	CRagged	7	19	>sp|P11279|LAMP1_HUMAN Lysosome-associated membrane glycoprotein 1 OS=Homo sapiens GN=LAMP1 PE=1 SV=3	17	28.3468	12010	13414		hl1-fut9_trp-aspn_1-2.ScanId;v=1;d1=12010.12010.3	hcd	4.17	3364.41	3364.41	0	0	0	0	1.4e-05	0.00012	FTMS + p NSI d Full ms2 1122.8102@hcd28.00 [120.0000-2000.0000]
165 | 89076	1	97	R.GHTLTLN[+2059.73493]FTR.N	R.GHTLTLNFTR.N	GHTLTLNFTR,RNA,7@2059.73493	N7(NGlycan / 2059.7349)	HexNAc(4)Hex(5)Fuc(1)NeuAc(1)	9.5e-07	8e-06	6.02	566.8	293.1	293.1	3	1073.79	1073.79	1.47		3219.36	3219.36	CRagged	7	21.2	>sp|P11279|LAMP1_HUMAN Lysosome-associated membrane glycoprotein 1 OS=Homo sapiens GN=LAMP1 PE=1 SV=3	17	28.5289	12110	13547		hl1-fut9_trp-aspn_1-2.ScanId;v=1;d1=12110.12110.3	hcd	6.67	3218.35	3218.35	0	0	0	0	4.7e-07	4e-06	FTMS + p NSI d Full ms2 1074.1261@hcd28.00 [120.0000-2000.0000]
166 | 89444	1	97	R.GHTLTLN[+2018.70838]FTR.N	R.GHTLTLNFTR.N	GHTLTLNFTR,RNA,7@2018.70838	N7(NGlycan / 2018.7084)	HexNAc(3)Hex(6)Fuc(1)NeuAc(1)	8.8e-05	0.00074	4.05	348	118.5	118.5	3	1060.12	1060.11	1.82		3178.34	3178.33	CRagged	7	17.8	>sp|P11279|LAMP1_HUMAN Lysosome-associated membrane glycoprotein 1 OS=Homo sapiens GN=LAMP1 PE=1 SV=3	17	28.6348	12174	13631		hl1-fut9_trp-aspn_1-2.ScanId;v=1;d1=12174.12174.3	hcd	3.77	3177.33	3177.32	0	0	0	0	2.1e-05	0.00017	FTMS + p NSI d Full ms2 1060.7859@hcd28.00 [120.0000-2000.0000]
170 | 89556	1	97	R.GHTLTLN[+1913.67702]FTR.N	R.GHTLTLNFTR.N	GHTLTLNFTR,RNA,7@1913.67702	N7(NGlycan / 1913.677)	HexNAc(4)Hex(5)NeuAc(1)	3.8e-06	3.2e-05	5.41	545.1	304.7	304.7	3	1025.11	1025.1	1.84		3073.3	3073.3	CRagged	7	21.1	>sp|P11279|LAMP1_HUMAN Lysosome-associated membrane glycoprotein 1 OS=Homo sapiens GN=LAMP1 PE=1 SV=3	17	28.6609	12192	13658		hl1-fut9_trp-aspn_1-2.ScanId;v=1;d1=12192.12192.3	hcd	6.67	3072.3	3072.29	0	0	0	0	1.3e-06	1.1e-05	FTMS + p NSI d Full ms2 1025.4409@hcd28.00 [120.0000-2000.0000]
172 | 89636	1	97	R.GHTLTLN[+1872.65048]FTR.N	R.GHTLTLNFTR.N	GHTLTLNFTR,RNA,7@1872.65048	N7(NGlycan / 1872.6505)	HexNAc(3)Hex(6)NeuAc(1)	2e-05	0.00017	4.69	430.6	208.8	208.8	3	1011.43	1011.43	1.78		3032.28	3032.27	CRagged	7	19.1	>sp|P11279|LAMP1_HUMAN Lysosome-associated membrane glycoprotein 1 OS=Homo sapiens GN=LAMP1 PE=1 SV=3	17	28.6774	12201	13668		hl1-fut9_trp-aspn_1-2.ScanId;v=1;d1=12201.12201.3	hcd	4.63	3031.27	3031.26	0	0	0	0	5.9e-06	4.9e-05	FTMS + p NSI d Full ms2 1011.7643@hcd28.00 [120.0000-2000.0000]
174 | 90036	1	97	R.GHTLTLN[+1856.65556]FTR.N	R.GHTLTLNFTR.N	GHTLTLNFTR,RNA,7@1856.65556	N7(NGlycan / 1856.6556)	HexNAc(3)Hex(5)Fuc(1)NeuAc(1)	0.001	0.0087	2.98	267.4	74	74	3	1006.1	1006.1	2.98		3016.29	3016.28	CRagged	7	16.6	>sp|P11279|LAMP1_HUMAN Lysosome-associated membrane glycoprotein 1 OS=Homo sapiens GN=LAMP1 PE=1 SV=3	17	28.8131	12283	13777		hl1-fut9_trp-aspn_1-2.ScanId;v=1;d1=12283.12283.3	hcd	2.99	3015.28	3015.27	0	0.0033	0	0.0044	0.00014	0.0042	FTMS + p NSI d Full ms2 1006.4347@hcd28.00 [120.0000-2000.0000]
178 | 90476	1	97	R.GHTLTLN[+1710.59765]FTR.N	R.GHTLTLNFTR.N	GHTLTLNFTR,RNA,7@1710.59765	N7(NGlycan / 1710.5977)	HexNAc(3)Hex(5)NeuAc(1)	9.5e-07	8e-06	6.02	583.4	316.3	316.3	3	957.413	957.411	1.34		2870.22	2870.22	CRagged	7	21.5	>sp|P11279|LAMP1_HUMAN Lysosome-associated membrane glycoprotein 1 OS=Homo sapiens GN=LAMP1 PE=1 SV=3	17	28.9086	12344	13856		hl1-fut9_trp-aspn_1-2.ScanId;v=1;d1=12344.12344.3	hcd	7.67	2869.22	2869.21	0	0	0	0	4.8e-07	4.1e-06	FTMS + p NSI d Full ms2 957.7469@hcd28.00 [120.0000-2000.0000]
180 | 90698	1	97	R.GHTLTLN[+1694.60274]FTR.N	R.GHTLTLNFTR.N	GHTLTLNFTR,RNA,7@1694.60274	N7(NGlycan / 1694.6027)	HexNAc(3)Hex(4)Fuc(1)NeuAc(1)	0.00049	0.0041	3.31	260.2	50.3	50.3	3	952.083	952.08	3.88		2854.24	2854.22	CRagged	7	13.8	>sp|P11279|LAMP1_HUMAN Lysosome-associated membrane glycoprotein 1 OS=Homo sapiens GN=LAMP1 PE=1 SV=3	17	29.0092	12407	13938		hl1-fut9_trp-aspn_1-2.ScanId;v=1;d1=12407.12407.3	hcd	3.35	2853.23	2853.22	0	0.0037	0	0.0048	8.1e-05	0.0042	FTMS + p NSI d Full ms2 952.4156@hcd28.00 [120.0000-2000.0000]
177 | 91032	1	97	R.GHTLTLN[+1751.62420]FTR.N	R.GHTLTLNFTR.N	GHTLTLNFTR,RNA,7@1751.62420	N7(NGlycan / 1751.6242)	HexNAc(4)Hex(4)NeuAc(1)	0.0014	0.012	2.85	340.1	164.1	164.1	2	1456.13	1456.13	2.83		2911.25	2911.25	CRagged	7	16	>sp|P11279|LAMP1_HUMAN Lysosome-associated membrane glycoprotein 1 OS=Homo sapiens GN=LAMP1 PE=1 SV=3	17	29.0914	12459	14010		hl1-fut9_trp-aspn_1-2.ScanId;v=1;d1=12459.12459.2	hcd	2.52	2910.25	2910.24	0	0.0032	0	0	0.00017	0.0042	FTMS + p NSI d Full ms2 1456.1278@hcd28.00 [120.0000-2000.0000]
186 | 91328	1	97	R.GHTLTLN[+1548.54483]FTR.N	R.GHTLTLNFTR.N	GHTLTLNFTR,RNA,7@1548.54483	N7(NGlycan / 1548.5448)	HexNAc(3)Hex(4)NeuAc(1)	5.4e-05	0.00046	4.27	475.7	276	276	2	1354.59	1354.59	0.53		2708.17	2708.17	CRagged	7	19.2	>sp|P11279|LAMP1_HUMAN Lysosome-associated membrane glycoprotein 1 OS=Homo sapiens GN=LAMP1 PE=1 SV=3	17	29.1889	12516	14081		hl1-fut9_trp-aspn_1-2.ScanId;v=1;d1=12516.12516.2	hcd	4.05	2707.16	2707.16	0	0	0	0	1.3e-05	0.00011	FTMS + p NSI d Full ms2 1355.0890@hcd28.00 [120.0000-2000.0000]
207 | 35528	1	99	H.TLTLN[+1216.42286]FTR.N	H.TLTLNFTR.N	TLTLNFTR,HNA,5@1216.42286	N5(NGlycan / 1216.4229)	HexNAc(2)Hex(5)	2.7e-05	0.00023	4.57	309.4	309.4	309.4	2	1091.49	1091.49	1.76		2181.97	2181.96	Non	5	14.8	>sp|P11279|LAMP1_HUMAN Lysosome-associated membrane glycoprotein 1 OS=Homo sapiens GN=LAMP1 PE=1 SV=3	17	30.0845	13011	14751		hl1-fut9_trp-aspn_1-2.ScanId;v=1;d1=13011.13011.2	hcd	4.39	2180.96	2180.96	0	0	0	0	7.5e-06	6.3e-05	FTMS + p NSI d Full ms2 1091.4868@hcd28.00 [120.0000-2000.0000]
283 | 111405	1	124	S.DTHLFPN[+2571.94544]ASSK.E	S.DTHLFPNASSK.E	DTHLFPNASSK,SEI,7@2571.94544	N7(NGlycan / 2571.9454)	HexNAc(5)Hex(6)Fuc(4)	3.4e-05	0.00029	4.47	422.6	280.1	280.1	3	1263.52	1263.52	0.53		3788.54	3788.54	Non	7	20.8	>sp|P11279|LAMP1_HUMAN Lysosome-associated membrane glycoprotein 1 OS=Homo sapiens GN=LAMP1 PE=1 SV=3	17	16.9637	5061	4403		hl1-fut9_trp-aspn_1-2.ScanId;v=1;d1=5061.5061.3	hcd	4.41	3787.54	3787.53	0	0	0	0	9e-06	7.6e-05	FTMS + p NSI d Full ms2 1263.8553@hcd28.00 [120.0000-2000.0000]
280 | 111881	1	124	S.DTHLFPN[+2644.96182]ASSK.E	S.DTHLFPNASSK.E	DTHLFPNASSK,SEI,7@2644.96182	N7(NGlycan / 2644.9618)	HexNAc(6)Hex(7)Fuc(2)	3.3e-05	0.00028	4.48	388.6	261.3	261.3	3	1287.86	1287.86	0.76		3861.56	3861.56	Non	7	20.8	>sp|P11279|LAMP1_HUMAN Lysosome-associated membrane glycoprotein 1 OS=Homo sapiens GN=LAMP1 PE=1 SV=3	17	17.0833	5124	4491		hl1-fut9_trp-aspn_1-2.ScanId;v=1;d1=5124.5124.3	hcd	4.26	3860.55	3860.55	0	0	0	0	8.4e-06	7e-05	FTMS + p NSI d Full ms2 1288.1936@hcd28.00 [120.0000-2000.0000]
273 | 112241	1	124	S.DTHLFPN[+2863.04086]ASSK.E	S.DTHLFPNASSK.E	DTHLFPNASSK,SEI,7@2863.04086	N7(NGlycan / 2863.0409)	HexNAc(5)Hex(6)Fuc(4)NeuAc(1)	0.00014	0.0012	3.85	348.3	270.6	270.6	3	1360.88	1360.55	-1.16	1	4080.64	4079.64	Non	7	18.6	>sp|P11279|LAMP1_HUMAN Lysosome-associated membrane glycoprotein 1 OS=Homo sapiens GN=LAMP1 PE=1 SV=3	17	17.1439	5156	4536		hl1-fut9_trp-aspn_1-2.ScanId;v=1;d1=5156.5156.3	hcd	3.56	4079.63	4078.63	0	0	0	0	2.7e-05	0.00022	FTMS + p NSI d Full ms2 1361.5529@hcd28.00 [120.0000-2000.0000]
275 | 112321	1	124	S.DTHLFPN[+2791.01973]ASSK.E	S.DTHLFPNASSK.E	DTHLFPNASSK,SEI,7@2791.01973	N7(NGlycan / 2791.0197)	HexNAc(6)Hex(7)Fuc(3)	6.9e-05	0.00058	4.16	404.1	220.3	220.3	3	1336.54	1336.54	0.42		4007.62	4007.62	Non	7	18.9	>sp|P11279|LAMP1_HUMAN Lysosome-associated membrane glycoprotein 1 OS=Homo sapiens GN=LAMP1 PE=1 SV=3	17	17.1461	5158	4540		hl1-fut9_trp-aspn_1-2.ScanId;v=1;d1=5158.5158.3	hcd	4.1	4006.61	4006.61	0	0	0	0	1.7e-05	0.00014	FTMS + p NSI d Full ms2 1338.2166@hcd28.00 [120.0000-2000.0000]
288 | 112881	1	124	S.DTHLFPN[+2425.88753]ASSK.E	S.DTHLFPNASSK.E	DTHLFPNASSK,SEI,7@2425.88753	N7(NGlycan / 2425.8875)	HexNAc(5)Hex(6)Fuc(3)	1.6e-05	0.00013	4.8	438.6	307.8	307.8	3	1214.84	1214.83	2		3642.49	3642.48	Non	7	21.4	>sp|P11279|LAMP1_HUMAN Lysosome-associated membrane glycoprotein 1 OS=Homo sapiens GN=LAMP1 PE=1 SV=3	17	17.2211	5202	4607		hl1-fut9_trp-aspn_1-2.ScanId;v=1;d1=5202.5202.3	hcd	4.74	3641.48	3641.48	0	0	0	0	4.8e-06	4e-05	FTMS + p NSI d Full ms2 1215.1663@hcd28.00 [120.0000-2000.0000]
293 | 113401	1	124	S.DTHLFPN[+2279.82962]ASSK.E	S.DTHLFPNASSK.E	DTHLFPNASSK,SEI,7@2279.82962	N7(NGlycan / 2279.8296)	HexNAc(5)Hex(6)Fuc(2)	3.4e-05	0.00029	4.47	414.9	272.1	272.1	3	1166.15	1166.15	0.25		3496.43	3496.43	Non	7	19.5	>sp|P11279|LAMP1_HUMAN Lysosome-associated membrane glycoprotein 1 OS=Homo sapiens GN=LAMP1 PE=1 SV=3	17	17.3085	5252	4670		hl1-fut9_trp-aspn_1-2.ScanId;v=1;d1=5252.5252.3	hcd	4.41	3495.42	3495.42	0	0	0	0	9.2e-06	7.7e-05	FTMS + p NSI d Full ms2 1166.4819@hcd28.00 [120.0000-2000.0000]
285 | 113721	1	124	S.DTHLFPN[+2498.90391]ASSK.E	S.DTHLFPNASSK.E	DTHLFPNASSK,SEI,7@2498.90391	N7(NGlycan / 2498.9039)	HexNAc(6)Hex(7)Fuc(1)	2.1e-05	0.00018	4.67	400.1	257	257	3	1239.17	1239.17	1.04		3715.5	3715.5	Non	7	18.5	>sp|P11279|LAMP1_HUMAN Lysosome-associated membrane glycoprotein 1 OS=Homo sapiens GN=LAMP1 PE=1 SV=3	17	17.3802	5293	4726		hl1-fut9_trp-aspn_1-2.ScanId;v=1;d1=5293.5293.3	hcd	4.61	3714.5	3714.49	0	0	0	0	6.4e-06	5.4e-05	FTMS + p NSI d Full ms2 1239.8416@hcd28.00 [120.0000-2000.0000]
295 | 115201	1	124	S.DTHLFPN[+2263.83471]ASSK.E	S.DTHLFPNASSK.E	DTHLFPNASSK,SEI,7@2263.83471	N7(NGlycan / 2263.8347)	HexNAc(5)Hex(5)Fuc(3)	3.3e-05	0.00028	4.48	388.4	263.5	263.5	3	1160.82	1160.82	0.86		3480.43	3480.43	Non	7	18.9	>sp|P11279|LAMP1_HUMAN Lysosome-associated membrane glycoprotein 1 OS=Homo sapiens GN=LAMP1 PE=1 SV=3	17	17.6369	5451	4933		hl1-fut9_trp-aspn_1-2.ScanId;v=1;d1=5451.5451.3	hcd	4.26	3479.43	3479.42	0	0	0	0	8.6e-06	7.1e-05	FTMS + p NSI d Full ms2 1161.4845@hcd28.00 [120.0000-2000.0000]
298 | 60965	1	124	S.DTHLFPN[+2133.77171]ASSK.E	S.DTHLFPNASSK.E	DTHLFPNASSK,SEI,7@2133.77171	N7(NGlycan / 2133.7717)	HexNAc(5)Hex(6)Fuc(1)	5e-06	4.2e-05	5.3	443.9	332.1	332.1	3	1117.46	1117.46	1.05		3350.37	3350.37	Non	7	18	>sp|P11279|LAMP1_HUMAN Lysosome-associated membrane glycoprotein 1 OS=Homo sapiens GN=LAMP1 PE=1 SV=3	17	17.8008	5558	5070		hl1-fut9_trp-aspn_1-2.ScanId;v=1;d1=5558.5558.3	hcd	5.08	3349.36	3349.36	0	0	0	0	1.5e-06	1.3e-05	FTMS + p NSI d Full ms2 1117.7977@hcd28.00 [120.0000-2000.0000]
292 | 116681	1	124	S.DTHLFPN[+2336.85109]ASSK.E	S.DTHLFPNASSK.E	DTHLFPNASSK,SEI,7@2336.85109	N7(NGlycan / 2336.8511)	HexNAc(6)Hex(6)Fuc(1)	0.0021	0.018	2.67	203.6	124.1	124.1	3	1185.16	1185.15	2.24		3553.45	3553.45	Non	7	14.5	>sp|P11279|LAMP1_HUMAN Lysosome-associated membrane glycoprotein 1 OS=Homo sapiens GN=LAMP1 PE=1 SV=3	17	17.8949	5619	5148		hl1-fut9_trp-aspn_1-2.ScanId;v=1;d1=5619.5619.3	hcd	3.26	3552.45	3552.44	0.003	0.003	0.004	0.004	0.0031	0.0042	FTMS + p NSI d Full ms2 1185.8226@hcd28.00 [120.0000-2000.0000]
299 | 61390	1	124	S.DTHLFPN[+2117.77680]ASSK.E	S.DTHLFPNASSK.E	DTHLFPNASSK,SEI,7@2117.77680	N7(NGlycan / 2117.7768)	HexNAc(5)Hex(5)Fuc(2)	8.1e-05	0.00068	4.09	338.3	220.6	220.6	3	1112.13	1112.13	0.92		3334.38	3334.37	Non	7	18.6	>sp|P11279|LAMP1_HUMAN Lysosome-associated membrane glycoprotein 1 OS=Homo sapiens GN=LAMP1 PE=1 SV=3	17	17.8951	5620	5149		hl1-fut9_trp-aspn_1-2.ScanId;v=1;d1=5620.5620.3	hcd	3.8	3333.37	3333.37	0	0	0	0	1.9e-05	0.00016	FTMS + p NSI d Full ms2 1113.7633@hcd28.00 [120.0000-2000.0000]
300 | 61670	1	124	S.DTHLFPN[+2076.75025]ASSK.E	S.DTHLFPNASSK.E	DTHLFPNASSK,SEI,7@2076.75025	N7(NGlycan / 2076.7502)	HexNAc(4)Hex(6)Fuc(2)	8.1e-05	0.00068	4.09	349.5	215.2	215.2	3	1098.45	1098.45	0.47		3293.35	3293.35	Non	7	19	>sp|P11279|LAMP1_HUMAN Lysosome-associated membrane glycoprotein 1 OS=Homo sapiens GN=LAMP1 PE=1 SV=3	17	17.9776	5674	5219		hl1-fut9_trp-aspn_1-2.ScanId;v=1;d1=5674.5674.3	hcd	3.8	3292.34	3292.34	0	0	0	0	2e-05	0.00016	FTMS + p NSI d Full ms2 1098.7892@hcd28.00 [120.0000-2000.0000]
306 | 61830	1	124	S.DTHLFPN[+1768.63952]ASSK.E	S.DTHLFPNASSK.E	DTHLFPNASSK,SEI,7@1768.63952	N7(NGlycan / 1768.6395)	HexNAc(4)Hex(5)Fuc(1)	2.6e-08	2.2e-07	7.58	611.1	462.7	462.7	3	995.752	995.75	2.26		2985.24	2985.24	Non	7	23.1	>sp|P11279|LAMP1_HUMAN Lysosome-associated membrane glycoprotein 1 OS=Homo sapiens GN=LAMP1 PE=1 SV=3	17	18.0179	5699	5251		hl1-fut9_trp-aspn_1-2.ScanId;v=1;d1=5699.5699.3	hcd	7.23	2984.23	2984.23	0	0	0	0	1.5e-08	1.3e-07	FTMS + p NSI d Full ms2 995.7507@hcd28.00 [120.0000-2000.0000]
307 | 62398	1	124	S.DTHLFPN[+1702.58133]ASSK.E	S.DTHLFPNASSK.E	DTHLFPNASSK,SEI,7@1702.58133	N7(NGlycan / 1702.5813)	HexNAc(2)Hex(8)	1.1e-06	9.1e-06	5.97	556.2	394.8	394.8	3	973.732	973.731	1.67		2919.18	2919.18	Non	7	22.2	>sp|P11279|LAMP1_HUMAN Lysosome-associated membrane glycoprotein 1 OS=Homo sapiens GN=LAMP1 PE=1 SV=3	17	18.1668	5791	5367		hl1-fut9_trp-aspn_1-2.ScanId;v=1;d1=5791.5791.3	hcd	7.22	2918.17	2918.17	0	0	0	0	5.5e-07	4.7e-06	FTMS + p NSI d Full ms2 974.0660@hcd28.00 [120.0000-2000.0000]
303 | 62558	1	124	S.DTHLFPN[+1971.71889]ASSK.E	S.DTHLFPNASSK.E	DTHLFPNASSK,SEI,7@1971.71889	N7(NGlycan / 1971.7189)	HexNAc(5)Hex(5)Fuc(1)	1.6e-05	0.00014	4.79	420.6	293.1	293.1	3	1063.44	1063.44	1.25		3188.32	3188.31	Non	7	20.7	>sp|P11279|LAMP1_HUMAN Lysosome-associated membrane glycoprotein 1 OS=Homo sapiens GN=LAMP1 PE=1 SV=3	17	18.2204	5816	5397		hl1-fut9_trp-aspn_1-2.ScanId;v=1;d1=5816.5816.3	hcd	4.73	3187.31	3187.31	0	0	0	0	4.9e-06	4.1e-05	FTMS + p NSI d Full ms2 1064.1123@hcd28.00 [120.0000-2000.0000]
302 | 62825	1	124	S.DTHLFPN[+1987.71380]ASSK.E	S.DTHLFPNASSK.E	DTHLFPNASSK,SEI,7@1987.71380	N7(NGlycan / 1987.7138)	HexNAc(5)Hex(6)	2.5e-05	0.00021	4.6	343.2	241.7	241.7	3	1068.78	1068.77	1.27		3204.31	3204.31	Non	7	17.8	>sp|P11279|LAMP1_HUMAN Lysosome-associated membrane glycoprotein 1 OS=Homo sapiens GN=LAMP1 PE=1 SV=3	17	18.3159	5878	5477		hl1-fut9_trp-aspn_1-2.ScanId;v=1;d1=5878.5878.3	hcd	4.32	3203.31	3203.3	0	0	0	0	7.4e-06	6.2e-05	FTMS + p NSI d Full ms2 1069.1110@hcd28.00 [120.0000-2000.0000]
312 | 63053	1	124	S.DTHLFPN[+1403.50732]ASSK.E	S.DTHLFPNASSK.E	DTHLFPNASSK,SEI,7@1403.50732	N7(NGlycan / 1403.5073)	HexNAc(3)Hex(4)Fuc(1)	7.6e-05	0.00064	4.12	401	297.3	297.3	2	1310.56	1310.56	2.76		2620.11	2620.1	Non	7	17.2	>sp|P11279|LAMP1_HUMAN Lysosome-associated membrane glycoprotein 1 OS=Homo sapiens GN=LAMP1 PE=1 SV=3	17	18.3628	5908	5512		hl1-fut9_trp-aspn_1-2.ScanId;v=1;d1=5908.5908.4	hcd	4.05	2619.1	2619.1	0	0	0	0	1.8e-05	0.00015	FTMS + p NSI d Full ms2 1311.0577@hcd28.00 [120.0000-2000.0000]
304 | 63253	1	124	S.DTHLFPN[+1955.72397]ASSK.E	S.DTHLFPNASSK.E	DTHLFPNASSK,SEI,7@1955.72397	N7(NGlycan / 1955.724)	HexNAc(5)Hex(4)Fuc(2)	0.0034	0.028	2.47	188.4	104.5	104.5	3	1058.11	1058.11	0.19		3172.32	3172.32	Non	7	14.7	>sp|P11279|LAMP1_HUMAN Lysosome-associated membrane glycoprotein 1 OS=Homo sapiens GN=LAMP1 PE=1 SV=3	17	18.3891	5927	5536		hl1-fut9_trp-aspn_1-2.ScanId;v=1;d1=5927.5927.3	hcd	2.76	3171.31	3171.31	0.0026	0.0026	0.0035	0.0035	0.0031	0.0042	FTMS + p NSI d Full ms2 1058.1121@hcd28.00 [120.0000-2000.0000]
311 | 63533	1	124	S.DTHLFPN[+1606.58669]ASSK.E	S.DTHLFPNASSK.E	DTHLFPNASSK,SEI,7@1606.58669	N7(NGlycan / 1606.5867)	HexNAc(4)Hex(4)Fuc(1)	7.6e-05	0.00064	4.12	311.2	224.5	224.5	3	941.734	941.732	1.51		2823.19	2823.18	Non	7	15.2	>sp|P11279|LAMP1_HUMAN Lysosome-associated membrane glycoprotein 1 OS=Homo sapiens GN=LAMP1 PE=1 SV=3	17	18.5136	6008	5636		hl1-fut9_trp-aspn_1-2.ScanId;v=1;d1=6008.6008.3	hcd	4.02	2822.18	2822.18	0	0	0	0	1.8e-05	0.00015	FTMS + p NSI d Full ms2 942.0676@hcd28.00 [120.0000-2000.0000]
310 | 63936	1	124	S.DTHLFPN[+1622.58161]ASSK.E	S.DTHLFPNASSK.E	DTHLFPNASSK,SEI,7@1622.58161	N7(NGlycan / 1622.5816)	HexNAc(4)Hex(5)	5.1e-05	0.00043	4.29	335.7	229.3	229.3	3	947.066	947.064	1.6		2839.18	2839.18	Non	7	16.2	>sp|P11279|LAMP1_HUMAN Lysosome-associated membrane glycoprotein 1 OS=Homo sapiens GN=LAMP1 PE=1 SV=3	17	18.7168	6141	5812		hl1-fut9_trp-aspn_1-2.ScanId;v=1;d1=6141.6141.3	hcd	4.01	2838.17	2838.17	0	0	0	0	1.3e-05	0.00011	FTMS + p NSI d Full ms2 947.3984@hcd28.00 [120.0000-2000.0000]
314 | 64785	1	124	S.DTHLFPN[+1216.42286]ASSK.E	S.DTHLFPNASSK.E	DTHLFPNASSK,SEI,7@1216.42286	N7(NGlycan / 1216.4229)	HexNAc(2)Hex(5)	2.1e-06	1.8e-05	5.68	425.6	403.5	403.5	3	811.679	811.678	1.48		2433.02	2433.02	Non	7	18	>sp|P11279|LAMP1_HUMAN Lysosome-associated membrane glycoprotein 1 OS=Homo sapiens GN=LAMP1 PE=1 SV=3	17	18.8802	6252	5960		hl1-fut9_trp-aspn_1-2.ScanId;v=1;d1=6252.6252.3	hcd	5.62	2432.01	2432.01	0	0	0	0	7.7e-07	6.5e-06	FTMS + p NSI d Full ms2 811.6789@hcd28.00 [120.0000-2000.0000]
315 | 28978	1	124	S.DTHLFPN[+1038.37512]ASSK.E	S.DTHLFPNASSK.E	DTHLFPNASSK,SEI,7@1038.37512	N7(NGlycan / 1038.3751)	HexNAc(2)Hex(3)Fuc(1)	0.00041	0.0035	3.39	249.2	158.8	158.8	3	752.33	752.328	1.55		2254.97	2254.97	Non	7	12.1	>sp|P11279|LAMP1_HUMAN Lysosome-associated membrane glycoprotein 1 OS=Homo sapiens GN=LAMP1 PE=1 SV=3	17	18.9175	6276	5986		hl1-fut9_trp-aspn_1-2.ScanId;v=1;d1=6276.6276.3	hcd	3.42	2253.97	2253.96	0	0.0038	0	0.0049	7.1e-05	0.0042	FTMS + p NSI d Full ms2 752.3298@hcd28.00 [120.0000-2000.0000]
267 | 128767	1	124	S.DTHLFPN[+3227.15265]ASSK.E	S.DTHLFPNASSK.E	DTHLFPNASSK,SEI,7@3227.15265	N7(NGlycan / 3227.1527)	HexNAc(6)Hex(7)Fuc(2)NeuAc(2)	0.00011	0.00091	3.96	352.2	211.8	211.8	3	1482.26	1481.92	4.38	1	4444.77	4443.75	Non	7	18.3	>sp|P11279|LAMP1_HUMAN Lysosome-associated membrane glycoprotein 1 OS=Homo sapiens GN=LAMP1 PE=1 SV=3	17	20.9297	7567	7626		hl1-fut9_trp-aspn_1-2.ScanId;v=1;d1=7567.7567.3	hcd	3.68	4443.76	4442.74	0	0	0	0	2.3e-05	0.00019	FTMS + p NSI d Full ms2 1482.9341@hcd28.00 [120.0000-2000.0000]
268 | 129727	1	124	S.DTHLFPN[+3154.13627]ASSK.E	S.DTHLFPNASSK.E	DTHLFPNASSK,SEI,7@3154.13627	N7(NGlycan / 3154.1363)	HexNAc(5)Hex(6)Fuc(4)NeuAc(2)	0.00023	0.0019	3.63	388.8	214.8	214.8	3	1457.92	1457.58	-1.05	1	4371.73	4370.73	Non	7	21	>sp|P11279|LAMP1_HUMAN Lysosome-associated membrane glycoprotein 1 OS=Homo sapiens GN=LAMP1 PE=1 SV=3	17	21.2446	7770	7888		hl1-fut9_trp-aspn_1-2.ScanId;v=1;d1=7770.7770.3	hcd	3.41	4370.72	4369.72	0	0	0	0	3.8e-05	0.00032	FTMS + p NSI d Full ms2 1458.5833@hcd28.00 [120.0000-2000.0000]
272 | 130047	1	124	S.DTHLFPN[+2936.05723]ASSK.E	S.DTHLFPNASSK.E	DTHLFPNASSK,SEI,7@2936.05723	N7(NGlycan / 2936.0572)	HexNAc(6)Hex(7)Fuc(2)NeuAc(1)	2.4e-05	0.0002	4.62	443.2	262.8	262.8	3	1384.89	1384.89	0.57		4152.66	4152.65	Non	7	19.8	>sp|P11279|LAMP1_HUMAN Lysosome-associated membrane glycoprotein 1 OS=Homo sapiens GN=LAMP1 PE=1 SV=3	17	21.3033	7808	7937		hl1-fut9_trp-aspn_1-2.ScanId;v=1;d1=7808.7808.3	hcd	4.4	4151.65	4151.65	0	0	0	0	7.3e-06	6e-05	FTMS + p NSI d Full ms2 1385.2228@hcd28.00 [120.0000-2000.0000]
276 | 130567	1	124	S.DTHLFPN[+2789.99933]ASSK.E	S.DTHLFPNASSK.E	DTHLFPNASSK,SEI,7@2789.99933	N7(NGlycan / 2789.9993)	HexNAc(6)Hex(7)Fuc(1)NeuAc(1)	1.3e-05	0.00011	4.88	515.7	317.5	57.5	3	1336.2	1336.2	0.55		4006.6	4006.59	Non	7	21.3	>sp|P11279|LAMP1_HUMAN Lysosome-associated membrane glycoprotein 1 OS=Homo sapiens GN=LAMP1 PE=1 SV=3	17	21.3911	7864	8004		hl1-fut9_trp-aspn_1-2.ScanId;v=1;d1=7864.7864.3	hcd	5.13	4005.59	4005.59	0	0	0	0	3.8e-06	3.1e-05	FTMS + p NSI d Full ms2 1336.8729@hcd28.00 [120.0000-2000.0000]
269 | 130968	1	124	S.DTHLFPN[+3082.11514]ASSK.E	S.DTHLFPNASSK.E	DTHLFPNASSK,SEI,7@3082.11514	N7(NGlycan / 3082.1151)	HexNAc(6)Hex(7)Fuc(3)NeuAc(1)	2.4e-05	0.0002	4.62	415.8	215.4	9.2	3	1433.24	1433.58	0.84	-1	4297.71	4298.71	Non	7	21.6	>sp|P11279|LAMP1_HUMAN Lysosome-associated membrane glycoprotein 1 OS=Homo sapiens GN=LAMP1 PE=1 SV=3	17	21.4891	7927	8093		hl1-fut9_trp-aspn_1-2.ScanId;v=1;d1=7927.7927.3	hcd	4.56	4296.7	4297.7	0	0	0	0	7.1e-06	5.9e-05	FTMS + p NSI d Full ms2 1434.2458@hcd28.00 [120.0000-2000.0000]
277 | 131408	1	124	S.DTHLFPN[+2716.98295]ASSK.E	S.DTHLFPNASSK.E	DTHLFPNASSK,SEI,7@2716.98295	N7(NGlycan / 2716.9829)	HexNAc(5)Hex(6)Fuc(3)NeuAc(1)	6.6e-05	0.00056	4.18	399.9	227.8	227.8	3	1311.86	1311.86	0.22		3933.58	3933.58	Non	7	21.1	>sp|P11279|LAMP1_HUMAN Lysosome-associated membrane glycoprotein 1 OS=Homo sapiens GN=LAMP1 PE=1 SV=3	17	21.5849	7985	8174		hl1-fut9_trp-aspn_1-2.ScanId;v=1;d1=7985.7985.3	hcd	3.95	3932.57	3932.57	0	0	0	0	1.6e-05	0.00013	FTMS + p NSI d Full ms2 1312.5336@hcd28.00 [120.0000-2000.0000]
284 | 131448	1	124	S.DTHLFPN[+2570.92504]ASSK.E	S.DTHLFPNASSK.E	DTHLFPNASSK,SEI,7@2570.92504	N7(NGlycan / 2570.925)	HexNAc(5)Hex(6)Fuc(2)NeuAc(1)	2.1e-05	0.00018	4.68	416.5	248.4	248.4	3	1263.18	1263.18	2.01		3787.53	3787.52	Non	7	20.4	>sp|P11279|LAMP1_HUMAN Lysosome-associated membrane glycoprotein 1 OS=Homo sapiens GN=LAMP1 PE=1 SV=3	17	21.5907	7990	8181		hl1-fut9_trp-aspn_1-2.ScanId;v=1;d1=7990.7990.3	hcd	4.62	3786.52	3786.51	0	0	0	0	6.1e-06	5.1e-05	FTMS + p NSI d Full ms2 1263.5165@hcd28.00 [120.0000-2000.0000]
290 | 133972	1	124	S.DTHLFPN[+2351.85075]ASSK.E	S.DTHLFPNASSK.E	DTHLFPNASSK,SEI,7@2351.85075	N7(NGlycan / 2351.8508)	HexNAc(4)Hex(5)Fuc(3)NeuAc(1)	2.7e-07	2.2e-06	6.58	593.3	360.9	360.9	3	1190.15	1190.15	1.1		3568.45	3568.45	Non	7	21.7	>sp|P11279|LAMP1_HUMAN Lysosome-associated membrane glycoprotein 1 OS=Homo sapiens GN=LAMP1 PE=1 SV=3	17	22.0276	8266	8552		hl1-fut9_trp-aspn_1-2.ScanId;v=1;d1=8266.8266.3	hcd	8.22	3567.44	3567.44	0	0	0	0	7.4e-08	6.2e-07	FTMS + p NSI d Full ms2 1190.8230@hcd28.00 [120.0000-2000.0000]
289 | 134012	1	124	S.DTHLFPN[+2424.86713]ASSK.E	S.DTHLFPNASSK.E	DTHLFPNASSK,SEI,7@2424.86713	N7(NGlycan / 2424.8671)	HexNAc(5)Hex(6)Fuc(1)NeuAc(1)	3.7e-06	3.1e-05	5.44	535.7	339.1	339.1	3	1214.49	1214.49	1.24		3641.47	3641.46	Non	7	21.6	>sp|P11279|LAMP1_HUMAN Lysosome-associated membrane glycoprotein 1 OS=Homo sapiens GN=LAMP1 PE=1 SV=3	17	22.0312	8268	8554		hl1-fut9_trp-aspn_1-2.ScanId;v=1;d1=8268.8268.3	hcd	6.69	3640.46	3640.46	0	0	0	0	1e-06	8.5e-06	FTMS + p NSI d Full ms2 1215.1620@hcd28.00 [120.0000-2000.0000]
296 | 75380	1	124	S.DTHLFPN[+2205.79284]ASSK.E	S.DTHLFPNASSK.E	DTHLFPNASSK,SEI,7@2205.79284	N7(NGlycan / 2205.7928)	HexNAc(4)Hex(5)Fuc(2)NeuAc(1)	5.8e-06	4.9e-05	5.23	554.7	351.4	351.4	3	1141.47	1141.47	0.2		3422.39	3422.39	Non	7	20.9	>sp|P11279|LAMP1_HUMAN Lysosome-associated membrane glycoprotein 1 OS=Homo sapiens GN=LAMP1 PE=1 SV=3	17	22.2668	8417	8751		hl1-fut9_trp-aspn_1-2.ScanId;v=1;d1=8417.8417.3	hcd	6.49	3421.38	3421.38	0	0	0	0	1.8e-06	1.5e-05	FTMS + p NSI d Full ms2 1141.8031@hcd28.00 [120.0000-2000.0000]
301 | 76262	1	124	S.DTHLFPN[+2059.73493]ASSK.E	S.DTHLFPNASSK.E	DTHLFPNASSK,SEI,7@2059.73493	N7(NGlycan / 2059.7349)	HexNAc(4)Hex(5)Fuc(1)NeuAc(1)	1.7e-05	0.00015	4.76	506.4	341.9	341.9	2	1638.67	1638.67	1.59		3276.34	3276.33	Non	7	20.3	>sp|P11279|LAMP1_HUMAN Lysosome-associated membrane glycoprotein 1 OS=Homo sapiens GN=LAMP1 PE=1 SV=3	17	22.7969	8739	9183		hl1-fut9_trp-aspn_1-2.ScanId;v=1;d1=8739.8739.2	hcd	5.01	3275.33	3275.32	0	0	0	0	5.1e-06	4.3e-05	FTMS + p NSI d Full ms2 1639.1726@hcd28.00 [120.0000-2000.0000]
294 | 136839	1	124	S.DTHLFPN[+2278.80922]ASSK.E	S.DTHLFPNASSK.E	DTHLFPNASSK,SEI,7@2278.80922	N7(NGlycan / 2278.8092)	HexNAc(5)Hex(6)NeuAc(1)	2.1e-05	0.00018	4.67	406.8	244.7	244.7	3	1165.81	1165.81	1.02		3495.41	3495.4	Non	7	20.9	>sp|P11279|LAMP1_HUMAN Lysosome-associated membrane glycoprotein 1 OS=Homo sapiens GN=LAMP1 PE=1 SV=3	17	22.8928	8800	9258		hl1-fut9_trp-aspn_1-2.ScanId;v=1;d1=8800.8800.3	hcd	4.61	3494.4	3494.4	0	0	0	0	6.7e-06	5.5e-05	FTMS + p NSI d Full ms2 1166.4762@hcd28.00 [120.0000-2000.0000]
308 | 77064	1	124	S.DTHLFPN[+1694.60274]ASSK.E	S.DTHLFPNASSK.E	DTHLFPNASSK,SEI,7@1694.60274	N7(NGlycan / 1694.6027)	HexNAc(3)Hex(4)Fuc(1)NeuAc(1)	7.5e-05	0.00063	4.12	308.4	206.5	206.5	3	971.073	971.071	1.97		2911.2	2911.2	Non	7	14.7	>sp|P11279|LAMP1_HUMAN Lysosome-associated membrane glycoprotein 1 OS=Homo sapiens GN=LAMP1 PE=1 SV=3	17	23.1066	8932	9423		hl1-fut9_trp-aspn_1-2.ScanId;v=1;d1=8932.8932.3	hcd	4.03	2910.2	2910.19	0	0	0	0	1.7e-05	0.00014	FTMS + p NSI d Full ms2 971.7416@hcd28.00 [120.0000-2000.0000]
305 | 77275	1	124	S.DTHLFPN[+1913.67702]ASSK.E	S.DTHLFPNASSK.E	DTHLFPNASSK,SEI,7@1913.67702	N7(NGlycan / 1913.677)	HexNAc(4)Hex(5)NeuAc(1)	0.0031	0.025	2.51	231.1	144.2	144.2	3	1044.1	1044.1	-0.02		3130.27	3130.27	Non	7	16	>sp|P11279|LAMP1_HUMAN Lysosome-associated membrane glycoprotein 1 OS=Homo sapiens GN=LAMP1 PE=1 SV=3	17	23.459	9136	9677		hl1-fut9_trp-aspn_1-2.ScanId;v=1;d1=9136.9136.3	hcd	3.05	3129.27	3129.27	0.0027	0.0027	0.0036	0.0036	0.0031	0.0042	FTMS + p NSI d Full ms2 1044.0967@hcd28.00 [120.0000-2000.0000]
265 | 169476	1	124	S.DTHLFPN[+3445.23169]ASSK.E	S.DTHLFPNASSK.E	DTHLFPNASSK,SEI,7@3445.23169	N7(NGlycan / 3445.2317)	HexNAc(5)Hex(6)Fuc(4)NeuAc(3)	0.00028	0.0023	3.56	281.1	84.7	84.7	3	1554.62	1554.61	2.58		4661.84	4661.83	Non	7	18.5	>sp|P11279|LAMP1_HUMAN Lysosome-associated membrane glycoprotein 1 OS=Homo sapiens GN=LAMP1 PE=1 SV=3	17	25.8946	10640	11594		hl1-fut9_trp-aspn_1-2.ScanId;v=1;d1=10640.10640.3	hcd	3.46	4660.83	4660.82	0	0.0041	0	0.0051	4.8e-05	0.0042	FTMS + p NSI d Full ms2 1555.6171@hcd28.00 [120.0000-2000.0000]
270 | 142199	1	124	S.DTHLFPN[+3081.09474]ASSK.E	S.DTHLFPNASSK.E	DTHLFPNASSK,SEI,7@3081.09474	N7(NGlycan / 3081.0947)	HexNAc(6)Hex(7)Fuc(1)NeuAc(2)	3.1e-05	0.00026	4.51	440.7	224.6	2.8	3	1433.24	1433.23	1.48		4297.7	4297.69	Non	7	20.5	>sp|P11279|LAMP1_HUMAN Lysosome-associated membrane glycoprotein 1 OS=Homo sapiens GN=LAMP1 PE=1 SV=3	17	26.1941	10816	11827		hl1-fut9_trp-aspn_1-2.ScanId;v=1;d1=10816.10816.3	hcd	4.3	4296.69	4296.68	0	0	0	0	8.2e-06	6.9e-05	FTMS + p NSI d Full ms2 1434.2405@hcd28.00 [120.0000-2000.0000]
274 | 143347	1	124	S.DTHLFPN[+2862.02046]ASSK.E	S.DTHLFPNASSK.E	DTHLFPNASSK,SEI,7@2862.02046	N7(NGlycan / 2862.0205)	HexNAc(5)Hex(6)Fuc(2)NeuAc(2)	1.1e-05	9.6e-05	4.94	467.1	289.5	4	3	1360.21	1360.21	1.28		4078.62	4078.62	Non	7	21.7	>sp|P11279|LAMP1_HUMAN Lysosome-associated membrane glycoprotein 1 OS=Homo sapiens GN=LAMP1 PE=1 SV=3	17	26.8881	11214	12342		hl1-fut9_trp-aspn_1-2.ScanId;v=1;d1=11214.11214.3	hcd	4.73	4077.61	4077.61	0	0	0	0	3e-06	2.5e-05	FTMS + p NSI d Full ms2 1360.8809@hcd28.00 [120.0000-2000.0000]
278 | 143427	1	124	S.DTHLFPN[+2715.96255]ASSK.E	S.DTHLFPNASSK.E	DTHLFPNASSK,SEI,7@2715.96255	N7(NGlycan / 2715.9625)	HexNAc(5)Hex(6)Fuc(1)NeuAc(2)	1.4e-06	1.2e-05	5.84	575.2	350.5	350.5	3	1311.53	1311.52	0.81		3932.56	3932.56	Non	7	25.3	>sp|P11279|LAMP1_HUMAN Lysosome-associated membrane glycoprotein 1 OS=Homo sapiens GN=LAMP1 PE=1 SV=3	17	26.9744	11261	12403		hl1-fut9_trp-aspn_1-2.ScanId;v=1;d1=11261.11261.3	hcd	7.49	3931.55	3931.55	0	0	0	0	6.2e-07	5.3e-06	FTMS + p NSI d Full ms2 1312.1936@hcd28.00 [120.0000-2000.0000]
281 | 143547	1	124	S.DTHLFPN[+2643.94142]ASSK.E	S.DTHLFPNASSK.E	DTHLFPNASSK,SEI,7@2643.94142	N7(NGlycan / 2643.9414)	HexNAc(6)Hex(7)NeuAc(1)	0.0025	0.02	2.61	184	48.4	48.4	3	1287.52	1287.52	2.13		3860.55	3860.54	Non	7	15.9	>sp|P11279|LAMP1_HUMAN Lysosome-associated membrane glycoprotein 1 OS=Homo sapiens GN=LAMP1 PE=1 SV=3	17	27.0255	11287	12436		hl1-fut9_trp-aspn_1-2.ScanId;v=1;d1=11287.11287.3	hcd	2.94	3859.54	3859.53	0.0029	0.0029	0.0038	0.0038	0.0031	0.0042	FTMS + p NSI d Full ms2 1287.8545@hcd28.00 [120.0000-2000.0000]
286 | 144187	1	124	S.DTHLFPN[+2496.88826]ASSK.E	S.DTHLFPNASSK.E	DTHLFPNASSK,SEI,7@2496.88826	N7(NGlycan / 2496.8883)	HexNAc(4)Hex(5)Fuc(2)NeuAc(2)	1.5e-05	0.00013	4.82	458.5	266.4	266.4	3	1238.5	1238.5	1.44		3713.49	3713.48	Non	7	20.2	>sp|P11279|LAMP1_HUMAN Lysosome-associated membrane glycoprotein 1 OS=Homo sapiens GN=LAMP1 PE=1 SV=3	17	27.2891	11441	12644		hl1-fut9_trp-aspn_1-2.ScanId;v=1;d1=11441.11441.3	hcd	4.61	3712.48	3712.48	0	0	0	0	4.4e-06	3.6e-05	FTMS + p NSI d Full ms2 1239.1693@hcd28.00 [120.0000-2000.0000]
291 | 144387	1	124	S.DTHLFPN[+2350.83035]ASSK.E	S.DTHLFPNASSK.E	DTHLFPNASSK,SEI,7@2350.83035	N7(NGlycan / 2350.8304)	HexNAc(4)Hex(5)Fuc(1)NeuAc(2)	1.5e-05	0.00013	4.82	461.9	274.3	274.3	3	1189.82	1189.81	1.55		3567.43	3567.43	Non	7	18.9	>sp|P11279|LAMP1_HUMAN Lysosome-associated membrane glycoprotein 1 OS=Homo sapiens GN=LAMP1 PE=1 SV=3	17	27.4513	11535	12772		hl1-fut9_trp-aspn_1-2.ScanId;v=1;d1=11535.11535.3	hcd	4.61	3566.42	3566.42	0	0	0	0	4.5e-06	3.7e-05	FTMS + p NSI d Full ms2 1190.1503@hcd28.00 [120.0000-2000.0000]
271 | 150485	1	124	S.DTHLFPN[+3007.05796]ASSK.E	S.DTHLFPNASSK.E	DTHLFPNASSK,SEI,7@3007.05796	N7(NGlycan / 3007.058)	HexNAc(5)Hex(6)Fuc(1)NeuAc(3)	0.00019	0.0016	3.73	339.5	96.2	2.2	3	1408.56	1408.56	1.66		4223.66	4223.65	Non	7	19.3	>sp|P11279|LAMP1_HUMAN Lysosome-associated membrane glycoprotein 1 OS=Homo sapiens GN=LAMP1 PE=1 SV=3	17	32.8488	14488	16726		hl1-fut9_trp-aspn_1-2.ScanId;v=1;d1=14488.14488.3	hcd	3.44	4222.65	4222.65	0	0	0	0	3.2e-05	0.00027	FTMS + p NSI d Full ms2 1409.5634@hcd28.00 [120.0000-2000.0000]
321 | 7336	1	138	K.TVESITDIR.A	K.TVESITDIR.A	TVESITDIR,KAD			1.6e-05	0.00014	4.79	355.1	355.1	355.1	2	517.28	517.28	0.59		1033.55	1033.55	CRagged		11.9	>sp|P11279|LAMP1_HUMAN Lysosome-associated membrane glycoprotein 1 OS=Homo sapiens GN=LAMP1 PE=1 SV=3	17	26.3486	10905	11947		hl1-fut9_trp-aspn_1-2.ScanId;v=1;d1=10905.10905.2	hcd	3.95	1032.55	1032.55	0	0	0	0	5e-06	4.2e-05	FTMS + p NSI d Full ms2 517.2800@hcd28.00 [120.0000-1045.0000]
320 | 10303	1	138	K.TVESITDIRA.D	K.TVESITDIRA.D	TVESITDIRA,KDI			0.00014	0.0011	3.87	370.8	328.1	328.1	2	552.799	552.798	1.54		1104.59	1104.59	Specific		12.3	>sp|P11279|LAMP1_HUMAN Lysosome-associated membrane glycoprotein 1 OS=Homo sapiens GN=LAMP1 PE=1 SV=3	17	27.0349	11294	12446		hl1-fut9_trp-aspn_1-2.ScanId;v=1;d1=11294.11294.2	hcd	2.94	1103.58	1103.58	0	0	0	0	2.5e-05	0.00021	FTMS + p NSI d Full ms2 552.7993@hcd28.00 [120.0000-1116.0000]
339 | 127527	1	155	R.C[+57.02146]VSGTQVHMNN[+1930.69234]VTVTLH.D	R.CVSGTQVHMNNVTVTLH.D	CVSGTQVHMNNVTVTLH,RDA,1@57.02146,11@1930.69234	C1(Carbamidomethyl / 57.0215); N11(NGlycan / 1930.6923)	HexNAc(4)Hex(6)Fuc(1)	0.0012	0.01	2.9	239.7	239.7	101	3	1276.54	1276.54	0.44		3827.6	3827.6	Specific	11	14.5	>sp|P11279|LAMP1_HUMAN Lysosome-associated membrane glycoprotein 1 OS=Homo sapiens GN=LAMP1 PE=1 SV=3	17	20.4328	7269	7259		hl1-fut9_trp-aspn_1-2.ScanId;v=1;d1=7269.7269.3	hcd	3.54	3826.59	3826.59	0	0.0033	0	0.0043	0.00016	0.0042	FTMS + p NSI d Full ms2 1276.8741@hcd28.00 [120.0000-2000.0000]
342 | 128607	1	155	R.C[+57.02146]VSGTQVHM[+15.99492]NN[+1622.58161]VTVTLH.D	R.CVSGTQVHMNNVTVTLH.D	CVSGTQVHMNNVTVTLH,RDA,1@57.02146,9@15.99492,11@1622.58161	C1(Carbamidomethyl / 57.0215); M9(Oxidation / 15.9949); N11(NGlycan / 1622.5816)	HexNAc(4)Hex(5)	4.2e-05	0.00036	4.37	358.6	266.5	266.5	3	1179.17	1179.17	0.68		3535.48	3535.48	Specific	11	18	>sp|P11279|LAMP1_HUMAN Lysosome-associated membrane glycoprotein 1 OS=Homo sapiens GN=LAMP1 PE=1 SV=3	17	20.8196	7511	7558		hl1-fut9_trp-aspn_1-2.ScanId;v=1;d1=7511.7511.3	hcd	3.71	3534.48	3534.47	0	0	0	0	1.1e-05	8.9e-05	FTMS + p NSI d Full ms2 1179.1643@hcd28.00 [120.0000-2000.0000]
331 | 166916	1	155	R.C[+57.02146]VSGTQVHM[+15.99492]NN[+2643.94142]VTVTLH.D	R.CVSGTQVHMNNVTVTLH.D	CVSGTQVHMNNVTVTLH,RDA,1@57.02146,9@15.99492,11@2643.94142	C1(Carbamidomethyl / 57.0215); M9(Oxidation / 15.9949); N11(NGlycan / 2643.9414)	HexNAc(6)Hex(7)NeuAc(1)	0.0031	0.026	2.5	184.4	38.8	0.6	3	1519.29	1519.62	2.67	-1	4555.85	4556.84	Specific	11	15.4	>sp|P11279|LAMP1_HUMAN Lysosome-associated membrane glycoprotein 1 OS=Homo sapiens GN=LAMP1 PE=1 SV=3	17	23.4649	9141	9684		hl1-fut9_trp-aspn_1-2.ScanId;v=1;d1=9141.9141.3	hcd	2.51	4554.84	4555.83	0.0027	0.0026	0.0036	0.0035	0.0031	0.0042	FTMS + p NSI d Full ms2 1520.6268@hcd28.00 [120.0000-2000.0000]
332 | 138599	1	155	R.C[+57.02146]VSGTQVHM[+15.99492]NN[+2569.90464]VTVTLH.D	R.CVSGTQVHMNNVTVTLH.D	CVSGTQVHMNNVTVTLH,RDA,1@57.02146,9@15.99492,11@2569.90464	C1(Carbamidomethyl / 57.0215); M9(Oxidation / 15.9949); N11(NGlycan / 2569.9046)	HexNAc(5)Hex(6)NeuAc(2)	0.0057	0.046	2.24	166.7	41.7	0	3	1495.28	1494.94	2.64	1	4483.82	4482.81	Specific	11	14.6	>sp|P11279|LAMP1_HUMAN Lysosome-associated membrane glycoprotein 1 OS=Homo sapiens GN=LAMP1 PE=1 SV=3	17	23.6379	9244	9820		hl1-fut9_trp-aspn_1-2.ScanId;v=1;d1=9244.9244.3	hcd	2.08	4482.81	4481.8	0.0022	0.017	0.003	0.023	0.0031	0.017	FTMS + p NSI d Full ms2 1495.9531@hcd28.00 [120.0000-2000.0000]
330 | 167116	1	155	R.C[+57.02146]VSGTQVHM[+15.99492]NN[+2716.98295]VTVTLH.D	R.CVSGTQVHMNNVTVTLH.D	CVSGTQVHMNNVTVTLH,RDA,1@57.02146,9@15.99492,11@2716.98295	C1(Carbamidomethyl / 57.0215); M9(Oxidation / 15.9949); N11(NGlycan / 2716.9829)	HexNAc(5)Hex(6)Fuc(3)NeuAc(1)	0.0042	0.035	2.37	182.4	17	9.2	3	1543.63	1543.97	0.33	-1	4628.88	4629.88	Specific	11	13.8	>sp|P11279|LAMP1_HUMAN Lysosome-associated membrane glycoprotein 1 OS=Homo sapiens GN=LAMP1 PE=1 SV=3	17	23.6472	9251	9827		hl1-fut9_trp-aspn_1-2.ScanId;v=1;d1=9251.9251.3	hcd	2.31	4627.87	4628.88	0.0025	0.0049	0.0034	0.0066	0.0031	0.0049	FTMS + p NSI d Full ms2 1544.6355@hcd28.00 [120.0000-2000.0000]
333 | 138719	1	155	R.C[+57.02146]VSGTQVHM[+15.99492]NN[+2424.86713]VTVTLH.D	R.CVSGTQVHMNNVTVTLH.D	CVSGTQVHMNNVTVTLH,RDA,1@57.02146,9@15.99492,11@2424.86713	C1(Carbamidomethyl / 57.0215); M9(Oxidation / 15.9949); N11(NGlycan / 2424.8671)	HexNAc(5)Hex(6)Fuc(1)NeuAc(1)	0.00049	0.0041	3.31	245.7	113.7	50.4	3	1446.6	1446.59	1.2		4337.77	4337.77	Specific	11	16.1	>sp|P11279|LAMP1_HUMAN Lysosome-associated membrane glycoprotein 1 OS=Homo sapiens GN=LAMP1 PE=1 SV=3	17	23.726	9294	9885		hl1-fut9_trp-aspn_1-2.ScanId;v=1;d1=9294.9294.3	hcd	3.04	4336.77	4336.76	0	0.0037	0	0.0048	8.2e-05	0.0042	FTMS + p NSI d Full ms2 1447.2651@hcd28.00 [120.0000-2000.0000]
335 | 139079	1	155	R.C[+57.02146]VSGTQVHM[+15.99492]NN[+2278.80922]VTVTLH.D	R.CVSGTQVHMNNVTVTLH.D	CVSGTQVHMNNVTVTLH,RDA,1@57.02146,9@15.99492,11@2278.80922	C1(Carbamidomethyl / 57.0215); M9(Oxidation / 15.9949); N11(NGlycan / 2278.8092)	HexNAc(5)Hex(6)NeuAc(1)	0.00016	0.0013	3.81	327.4	183	58.5	3	1397.91	1397.91	1.02		4191.71	4191.71	Specific	11	18.8	>sp|P11279|LAMP1_HUMAN Lysosome-associated membrane glycoprotein 1 OS=Homo sapiens GN=LAMP1 PE=1 SV=3	17	23.8623	9372	9992		hl1-fut9_trp-aspn_1-2.ScanId;v=1;d1=9372.9372.3	hcd	3.22	4190.71	4190.7	0	0	0	0	3e-05	0.00025	FTMS + p NSI d Full ms2 1398.5724@hcd28.00 [120.0000-2000.0000]
340 | 140119	1	155	R.C[+57.02146]VSGTQVHM[+15.99492]NN[+1913.67702]VTVTLH.D	R.CVSGTQVHMNNVTVTLH.D	CVSGTQVHMNNVTVTLH,RDA,1@57.02146,9@15.99492,11@1913.67702	C1(Carbamidomethyl / 57.0215); M9(Oxidation / 15.9949); N11(NGlycan / 1913.677)	HexNAc(4)Hex(5)NeuAc(1)	0.00049	0.0041	3.31	240.3	99.2	99.2	3	1276.2	1276.2	1.05		3826.58	3826.58	Specific	11	15.6	>sp|P11279|LAMP1_HUMAN Lysosome-associated membrane glycoprotein 1 OS=Homo sapiens GN=LAMP1 PE=1 SV=3	17	24.3026	9656	10342		hl1-fut9_trp-aspn_1-2.ScanId;v=1;d1=9656.9656.3	hcd	3.04	3825.57	3825.57	0	0.0037	0	0.0047	8.4e-05	0.0042	FTMS + p NSI d Full ms2 1276.8666@hcd28.00 [120.0000-2000.0000]
351 | 174837	1	172	H.DATIQAYLSN[+3082.11514]SSFSR.G	H.DATIQAYLSNSSFSR.G	DATIQAYLSNSSFSR,HGE,10@3082.11514	N10(NGlycan / 3082.1151)	HexNAc(6)Hex(7)Fuc(3)NeuAc(1)	9.6e-05	0.00081	4.02	332.1	315.4	315.4	3	1581.65	1581.31	4.2	1	4742.94	4741.91	Non	10	19.6	>sp|P11279|LAMP1_HUMAN Lysosome-associated membrane glycoprotein 1 OS=Homo sapiens GN=LAMP1 PE=1 SV=3	17	35.6855	15843	18516		hl1-fut9_trp-aspn_1-2.ScanId;v=1;d1=15843.15843.3	hcd	3.73	4741.93	4740.91	0	0	0	0	2.1e-05	0.00018	FTMS + p NSI d Full ms2 1582.3188@hcd28.00 [120.0000-2000.0000]
352 | 175237	1	172	H.DATIQAYLSN[+2936.05723]SSFSR.G	H.DATIQAYLSNSSFSR.G	DATIQAYLSNSSFSR,HGE,10@2936.05723	N10(NGlycan / 2936.0572)	HexNAc(6)Hex(7)Fuc(2)NeuAc(1)	0.00019	0.0016	3.72	299.3	267.5	267.5	3	1532.96	1532.62	4.37	1	4596.88	4595.85	Non	10	17.4	>sp|P11279|LAMP1_HUMAN Lysosome-associated membrane glycoprotein 1 OS=Homo sapiens GN=LAMP1 PE=1 SV=3	17	35.794	15899	18588		hl1-fut9_trp-aspn_1-2.ScanId;v=1;d1=15899.15899.3	hcd	3.62	4595.87	4594.85	0	0	0	0	3.3e-05	0.00028	FTMS + p NSI d Full ms2 1533.9674@hcd28.00 [120.0000-2000.0000]
357 | 153682	1	172	H.DATIQAYLSN[+2571.94544]SSFSR.G	H.DATIQAYLSNSSFSR.G	DATIQAYLSNSSFSR,HGE,10@2571.94544	N10(NGlycan / 2571.9454)	HexNAc(5)Hex(6)Fuc(4)	4.5e-05	0.00038	4.35	357.1	297.9	297.9	3	1411.25	1411.25	1.18		4231.75	4231.74	Non	10	19	>sp|P11279|LAMP1_HUMAN Lysosome-associated membrane glycoprotein 1 OS=Homo sapiens GN=LAMP1 PE=1 SV=3	17	36.2981	16172	18960		hl1-fut9_trp-aspn_1-2.ScanId;v=1;d1=16172.16172.3	hcd	4.06	4230.74	4230.74	0	0	0	0	1.1e-05	9.2e-05	FTMS + p NSI d Full ms2 1411.9226@hcd28.00 [120.0000-2000.0000]
364 | 153722	1	172	H.DATIQAYLSN[+2133.77171]SSFSR.G	H.DATIQAYLSNSSFSR.G	DATIQAYLSNSSFSR,HGE,10@2133.77171	N10(NGlycan / 2133.7717)	HexNAc(5)Hex(6)Fuc(1)	0.0049	0.04	2.31	206.9	189.4	189.4	3	1265.2	1265.19	0.87		3793.57	3793.57	Non	10	15.1	>sp|P11279|LAMP1_HUMAN Lysosome-associated membrane glycoprotein 1 OS=Homo sapiens GN=LAMP1 PE=1 SV=3	17	36.3056	16177	18965		hl1-fut9_trp-aspn_1-2.ScanId;v=1;d1=16177.16177.3	hcd	2.72	3792.57	3792.56	0.0024	0.0047	0.0032	0.0063	0.0031	0.0049	FTMS + p NSI d Full ms2 1265.8619@hcd28.00 [120.0000-2000.0000]
360 | 154202	1	172	H.DATIQAYLSN[+2425.88753]SSFSR.G	H.DATIQAYLSNSSFSR.G	DATIQAYLSNSSFSR,HGE,10@2425.88753	N10(NGlycan / 2425.8875)	HexNAc(5)Hex(6)Fuc(3)	8.6e-06	7.2e-05	5.07	485.7	338.6	338.6	3	1362.57	1362.57	1.26		4085.69	4085.68	Non	10	23	>sp|P11279|LAMP1_HUMAN Lysosome-associated membrane glycoprotein 1 OS=Homo sapiens GN=LAMP1 PE=1 SV=3	17	36.3638	16208	19006		hl1-fut9_trp-aspn_1-2.ScanId;v=1;d1=16208.16208.3	hcd	5.31	4084.68	4084.68	0	0	0	0	2.5e-06	2.1e-05	FTMS + p NSI d Full ms2 1363.2368@hcd28.00 [120.0000-2000.0000]
362 | 154362	1	172	H.DATIQAYLSN[+2279.82962]SSFSR.G	H.DATIQAYLSNSSFSR.G	DATIQAYLSNSSFSR,HGE,10@2279.82962	N10(NGlycan / 2279.8296)	HexNAc(5)Hex(6)Fuc(2)	6.7e-05	0.00057	4.17	317.3	293.9	293.9	3	1313.88	1313.88	1.35		3939.63	3939.63	Non	10	18	>sp|P11279|LAMP1_HUMAN Lysosome-associated membrane glycoprotein 1 OS=Homo sapiens GN=LAMP1 PE=1 SV=3	17	36.4065	16230	19032		hl1-fut9_trp-aspn_1-2.ScanId;v=1;d1=16230.16230.3	hcd	4.08	3938.62	3938.62	0	0	0	0	1.6e-05	0.00013	FTMS + p NSI d Full ms2 1314.5519@hcd28.00 [120.0000-2000.0000]
368 | 101115	1	172	H.DATIQAYLSN[+1216.42286]SSFSR.G	H.DATIQAYLSNSSFSR.G	DATIQAYLSNSSFSR,HGE,10@1216.42286	N10(NGlycan / 1216.4229)	HexNAc(2)Hex(5)	1.2e-05	0.0001	4.92	394.8	360.1	360.1	2	1438.61	1438.61	0.83		2876.22	2876.22	Non	10	17.2	>sp|P11279|LAMP1_HUMAN Lysosome-associated membrane glycoprotein 1 OS=Homo sapiens GN=LAMP1 PE=1 SV=3	17	37.7295	16898	19876		hl1-fut9_trp-aspn_1-2.ScanId;v=1;d1=16898.16898.2	hcd	4.7	2875.22	2875.21	0	0	0	0	3.3e-06	2.8e-05	FTMS + p NSI d Full ms2 1439.1160@hcd28.00 [120.0000-2000.0000]
369 | 25228	1	172	H.DATIQAYLSNSSFSR.G	H.DATIQAYLSNSSFSR.G	DATIQAYLSNSSFSR,HGE			2.9e-08	2.4e-07	7.54	644.4	644.4	644.4	2	830.404	830.402	1.62		1659.8	1659.8	Non		17	>sp|P11279|LAMP1_HUMAN Lysosome-associated membrane glycoprotein 1 OS=Homo sapiens GN=LAMP1 PE=1 SV=3	17	41.85	18180	21097		hl1-fut9_trp-aspn_1-2.ScanId;v=1;d1=18180.18180.2	hcd	6.61	1658.79	1658.79	0	0	0	0	1.7e-08	1.5e-07	FTMS + p NSI d Full ms2 830.9053@hcd28.00 [120.0000-1672.0000]
354 | 158300	1	172	H.DATIQAYLSN[+2789.99933]SSFSR.G	H.DATIQAYLSNSSFSR.G	DATIQAYLSNSSFSR,HGE,10@2789.99933	N10(NGlycan / 2789.9993)	HexNAc(6)Hex(7)Fuc(1)NeuAc(1)	8.9e-05	0.00075	4.05	309.2	243.2	56.2	3	1483.94	1483.94	1.49		4449.8	4449.8	Non	10	17.6	>sp|P11279|LAMP1_HUMAN Lysosome-associated membrane glycoprotein 1 OS=Homo sapiens GN=LAMP1 PE=1 SV=3	17	41.9504	18211	21121		hl1-fut9_trp-aspn_1-2.ScanId;v=1;d1=18211.18211.3	hcd	3.96	4448.8	4448.79	0	0	0	0	2.1e-05	0.00017	FTMS + p NSI d Full ms2 1484.6078@hcd28.00 [120.0000-2000.0000]
375 | 32097	1	194	Q.DRPSPTTAPPAPPSPSPSPVPK.S	Q.DRPSPTTAPPAPPSPSPSPVPK.S	DRPSPTTAPPAPPSPSPSPVPK,QSP			3.8e-07	3.2e-06	6.42	605.5	605.5	605.5	2	1090.57	1090.57	2.37		2180.14	2180.13	Non		14.3	>sp|P11279|LAMP1_HUMAN Lysosome-associated membrane glycoprotein 1 OS=Homo sapiens GN=LAMP1 PE=1 SV=3	17	25.2139	10236	11061		hl1-fut9_trp-aspn_1-2.ScanId;v=1;d1=10236.10236.2	hcd	5.49	2179.13	2179.13	0	0	0	0	9.6e-08	8e-07	FTMS + p NSI d Full ms2 1091.0736@hcd28.00 [120.0000-2000.0000]
393 | 77024	1	239	L.QLN[+1864.63416]LTYER.K	L.QLNLTYER.K	QLNLTYER,LKD,3@1864.63416	N3(NGlycan / 1864.6342)	HexNAc(2)Hex(9)	0.003	0.024	2.53	176.8	156.2	156.2	2	1451.09	1451.09	0.19		2901.18	2901.18	NRagged	3	11.8	>sp|P11279|LAMP1_HUMAN Lysosome-associated membrane glycoprotein 1 OS=Homo sapiens GN=LAMP1 PE=1 SV=3	17	23.0861	8921	9410		hl1-fut9_trp-aspn_1-2.ScanId;v=1;d1=8921.8921.2	hcd	2.07	2900.17	2900.17	0.0028	0.0027	0.0036	0.0036	0.0031	0.0042	FTMS + p NSI d Full ms2 1451.5961@hcd28.00 [120.0000-2000.0000]
399 | 51718	1	241	L.N[+1864.63416]LTYER.K	L.NLTYER.K	NLTYER,LKD,1@1864.63416	N1(NGlycan / 1864.6342)	HexNAc(2)Hex(9)	0.0054	0.044	2.27	199.3	199.3	199.3	2	1330.52	1330.52	0.14		2660.03	2660.03	NRagged	1	12.6	>sp|P11279|LAMP1_HUMAN Lysosome-associated membrane glycoprotein 1 OS=Homo sapiens GN=LAMP1 PE=1 SV=3	17	12.6257	3108	2025		hl1-fut9_trp-aspn_1-2.ScanId;v=1;d1=3108.3108.2	hcd	1.71	2659.03	2659.03	0.0023	0.0067	0.0031	0.009	0.0031	0.0067	FTMS + p NSI d Full ms2 1331.0243@hcd28.00 [120.0000-2000.0000]
419 | 41087	1	247	R.KDN[+2425.88753]TTVTR.L	R.KDNTTVTR.L	KDNTTVTR,RLL,3@2425.88753	N3(NGlycan / 2425.8875)	HexNAc(5)Hex(6)Fuc(3)	0.00029	0.0024	3.54	313.2	150.5	150.5	3	1120.8	1120.8	1.52		3360.39	3360.38	CRagged	3	17.9	>sp|P11279|LAMP1_HUMAN Lysosome-associated membrane glycoprotein 1 OS=Homo sapiens GN=LAMP1 PE=1 SV=3	17	6.2837	939	5		hl1-fut9_trp-aspn_1-2.ScanId;v=1;d1=939.939.3	hcd	3.43	3359.38	3359.38	0	0.0041	0	0.0051	5e-05	0.0042	FTMS + p NSI d Full ms2 1121.4695@hcd28.00 [120.0000-2000.0000]
428 | 41127	1	247	R.KDN[+1768.63952]TTVTR.L	R.KDNTTVTR.L	KDNTTVTR,RLL,3@1768.63952	N3(NGlycan / 1768.6395)	HexNAc(4)Hex(5)Fuc(1)	0.00014	0.0012	3.84	365.7	177.2	177.2	3	901.718	901.716	2.33		2703.14	2703.13	CRagged	3	17.2	>sp|P11279|LAMP1_HUMAN Lysosome-associated membrane glycoprotein 1 OS=Homo sapiens GN=LAMP1 PE=1 SV=3	17	6.2882	942	8		hl1-fut9_trp-aspn_1-2.ScanId;v=1;d1=942.942.3	hcd	3.48	2702.13	2702.13	0	0	0	0	2.8e-05	0.00023	FTMS + p NSI d Full ms2 902.0528@hcd28.00 [120.0000-2000.0000]
415 | 103173	1	247	R.KDN[+2571.94544]TTVTR.L	R.KDNTTVTR.L	KDNTTVTR,RLL,3@2571.94544	N3(NGlycan / 2571.9454)	HexNAc(5)Hex(6)Fuc(4)	0.00018	0.0015	3.75	326.1	180.8	180.8	3	1169.49	1169.49	1.43		3506.45	3506.44	CRagged	3	16.4	>sp|P11279|LAMP1_HUMAN Lysosome-associated membrane glycoprotein 1 OS=Homo sapiens GN=LAMP1 PE=1 SV=3	17	6.3104	954	20		hl1-fut9_trp-aspn_1-2.ScanId;v=1;d1=954.954.3	hcd	3.46	3505.44	3505.43	0	0	0	0	3.1e-05	0.00026	FTMS + p NSI d Full ms2 1169.8209@hcd28.00 [120.0000-2000.0000]
423 | 41367	1	247	R.KDN[+2279.82962]TTVTR.L	R.KDNTTVTR.L	KDNTTVTR,RLL,3@2279.82962	N3(NGlycan / 2279.8296)	HexNAc(5)Hex(6)Fuc(2)	0.0002	0.0017	3.71	341.7	157	157	3	1072.11	1072.11	1.53		3214.33	3214.32	CRagged	3	16.4	>sp|P11279|LAMP1_HUMAN Lysosome-associated membrane glycoprotein 1 OS=Homo sapiens GN=LAMP1 PE=1 SV=3	17	6.3153	958	24		hl1-fut9_trp-aspn_1-2.ScanId;v=1;d1=958.958.3	hcd	3.42	3213.32	3213.32	0	0	0	0	3.6e-05	0.0003	FTMS + p NSI d Full ms2 1072.4489@hcd28.00 [120.0000-2000.0000]
426 | 41888	1	247	R.KDN[+2133.77171]TTVTR.L	R.KDNTTVTR.L	KDNTTVTR,RLL,3@2133.77171	N3(NGlycan / 2133.7717)	HexNAc(5)Hex(6)Fuc(1)	0.00029	0.0024	3.54	297.7	143.3	143.3	3	1023.43	1023.43	1.84		3068.27	3068.27	CRagged	3	16.9	>sp|P11279|LAMP1_HUMAN Lysosome-associated membrane glycoprotein 1 OS=Homo sapiens GN=LAMP1 PE=1 SV=3	17	6.3687	990	65		hl1-fut9_trp-aspn_1-2.ScanId;v=1;d1=990.990.3	hcd	3.43	3067.27	3067.26	0	0.004	0	0.0051	5.1e-05	0.0042	FTMS + p NSI d Full ms2 1024.0967@hcd28.00 [120.0000-2000.0000]
410 | 103453	1	247	R.KDN[+2863.04086]TTVTR.L	R.KDNTTVTR.L	KDNTTVTR,RLL,3@2863.04086	N3(NGlycan / 2863.0409)	HexNAc(5)Hex(6)Fuc(4)NeuAc(1)	0.0009	0.0076	3.04	246.5	73.9	73.9	3	1266.52	1266.52	0.6		3797.54	3797.54	CRagged	3	17.4	>sp|P11279|LAMP1_HUMAN Lysosome-associated membrane glycoprotein 1 OS=Homo sapiens GN=LAMP1 PE=1 SV=3	17	6.4249	1028	113		hl1-fut9_trp-aspn_1-2.ScanId;v=1;d1=1028.1028.3	hcd	3.06	3796.53	3796.53	0	0.0034	0	0.0044	0.00013	0.0042	FTMS + p NSI d Full ms2 1266.8502@hcd28.00 [120.0000-2000.0000]
407 | 103693	1	247	R.KDN[+3082.11514]TTVTR.L	R.KDNTTVTR.L	KDNTTVTR,RLL,3@3082.11514	N3(NGlycan / 3082.1151)	HexNAc(6)Hex(7)Fuc(3)NeuAc(1)	0.00056	0.0047	3.25	256.8	91.5	91.5	3	1339.54	1339.54	1.4		4016.62	4016.61	CRagged	3	17.7	>sp|P11279|LAMP1_HUMAN Lysosome-associated membrane glycoprotein 1 OS=Homo sapiens GN=LAMP1 PE=1 SV=3	17	6.4669	1055	147		hl1-fut9_trp-aspn_1-2.ScanId;v=1;d1=1055.1055.3	hcd	3.28	4015.61	4015.6	0	0.0036	0	0.0047	9e-05	0.0042	FTMS + p NSI d Full ms2 1340.2145@hcd28.00 [120.0000-2000.0000]
421 | 42816	1	247	R.KDN[+2351.85075]TTVTR.L	R.KDNTTVTR.L	KDNTTVTR,RLL,3@2351.85075	N3(NGlycan / 2351.8508)	HexNAc(4)Hex(5)Fuc(3)NeuAc(1)	0.00033	0.0028	3.48	295.8	118.6	118.6	3	1096.12	1096.12	1.42		3286.35	3286.35	CRagged	3	17.7	>sp|P11279|LAMP1_HUMAN Lysosome-associated membrane glycoprotein 1 OS=Homo sapiens GN=LAMP1 PE=1 SV=3	17	6.5544	1111	214		hl1-fut9_trp-aspn_1-2.ScanId;v=1;d1=1111.1111.3	hcd	3.37	3285.34	3285.34	0	0.004	0	0.005	5.6e-05	0.0042	FTMS + p NSI d Full ms2 1096.7900@hcd28.00 [120.0000-2000.0000]
409 | 104133	1	247	R.KDN[+2936.05723]TTVTR.L	R.KDNTTVTR.L	KDNTTVTR,RLL,3@2936.05723	N3(NGlycan / 2936.0572)	HexNAc(6)Hex(7)Fuc(2)NeuAc(1)	0.0028	0.023	2.56	238.1	87.1	87.1	3	1290.86	1290.86	0.93		3870.56	3870.55	CRagged	3	17.2	>sp|P11279|LAMP1_HUMAN Lysosome-associated membrane glycoprotein 1 OS=Homo sapiens GN=LAMP1 PE=1 SV=3	17	6.5599	1115	220		hl1-fut9_trp-aspn_1-2.ScanId;v=1;d1=1115.1115.3	hcd	3.11	3869.55	3869.55	0.0029	0.0029	0.0038	0.0037	0.0031	0.0042	FTMS + p NSI d Full ms2 1291.1899@hcd28.00 [120.0000-2000.0000]
413 | 104253	1	247	R.KDN[+2716.98295]TTVTR.L	R.KDNTTVTR.L	KDNTTVTR,RLL,3@2716.98295	N3(NGlycan / 2716.9829)	HexNAc(5)Hex(6)Fuc(3)NeuAc(1)	0.00056	0.0047	3.25	269.7	100.7	100.7	3	1217.83	1217.83	1.57		3651.48	3651.48	CRagged	3	16.8	>sp|P11279|LAMP1_HUMAN Lysosome-associated membrane glycoprotein 1 OS=Homo sapiens GN=LAMP1 PE=1 SV=3	17	6.596	1138	246		hl1-fut9_trp-aspn_1-2.ScanId;v=1;d1=1138.1138.3	hcd	3.28	3650.48	3650.47	0	0.0036	0	0.0047	9.2e-05	0.0042	FTMS + p NSI d Full ms2 1218.1665@hcd28.00 [120.0000-2000.0000]
412 | 104493	1	247	R.KDN[+2789.99933]TTVTR.L	R.KDNTTVTR.L	KDNTTVTR,RLL,3@2789.99933	N3(NGlycan / 2789.9993)	HexNAc(6)Hex(7)Fuc(1)NeuAc(1)	0.00029	0.0024	3.54	305.2	124	124	3	1242.17	1242.17	1.5		3724.5	3724.49	CRagged	3	16	>sp|P11279|LAMP1_HUMAN Lysosome-associated membrane glycoprotein 1 OS=Homo sapiens GN=LAMP1 PE=1 SV=3	17	6.6519	1172	285		hl1-fut9_trp-aspn_1-2.ScanId;v=1;d1=1172.1172.3	hcd	3.43	3723.49	3723.49	0	0.004	0	0.0051	5.2e-05	0.0042	FTMS + p NSI d Full ms2 1242.5050@hcd28.00 [120.0000-2000.0000]
425 | 43536	1	247	R.KDN[+2205.79284]TTVTR.L	R.KDNTTVTR.L	KDNTTVTR,RLL,3@2205.79284	N3(NGlycan / 2205.7928)	HexNAc(4)Hex(5)Fuc(2)NeuAc(1)	0.0028	0.023	2.55	232.4	66.2	66.2	3	1047.44	1047.43	2.59		3140.3	3140.29	CRagged	3	15.9	>sp|P11279|LAMP1_HUMAN Lysosome-associated membrane glycoprotein 1 OS=Homo sapiens GN=LAMP1 PE=1 SV=3	17	6.7024	1207	328		hl1-fut9_trp-aspn_1-2.ScanId;v=1;d1=1207.1207.3	hcd	3.1	3139.29	3139.28	0.0028	0.0028	0.0037	0.0037	0.0031	0.0042	FTMS + p NSI d Full ms2 1047.7719@hcd28.00 [120.0000-2000.0000]
406 | 105013	1	247	R.KDN[+3154.13627]TTVTR.L	R.KDNTTVTR.L	KDNTTVTR,RLL,3@3154.13627	N3(NGlycan / 3154.1363)	HexNAc(5)Hex(6)Fuc(4)NeuAc(2)	0.00088	0.0074	3.05	277.2	61.8	61.8	3	1363.88	1363.55	-0.91	1	4089.63	4088.63	CRagged	3	18.3	>sp|P11279|LAMP1_HUMAN Lysosome-associated membrane glycoprotein 1 OS=Homo sapiens GN=LAMP1 PE=1 SV=3	17	6.7454	1235	369		hl1-fut9_trp-aspn_1-2.ScanId;v=1;d1=1235.1235.3	hcd	3.07	4088.62	4087.62	0	0.0034	0	0.0045	0.00012	0.0042	FTMS + p NSI d Full ms2 1364.5504@hcd28.00 [120.0000-2000.0000]
416 | 105373	1	247	R.KDN[+2570.92504]TTVTR.L	R.KDNTTVTR.L	KDNTTVTR,RLL,3@2570.92504	N3(NGlycan / 2570.925)	HexNAc(5)Hex(6)Fuc(2)NeuAc(1)	0.0027	0.023	2.56	235.1	101.1	101.1	3	1169.15	1169.14	1.89		3505.43	3505.42	CRagged	3	16.7	>sp|P11279|LAMP1_HUMAN Lysosome-associated membrane glycoprotein 1 OS=Homo sapiens GN=LAMP1 PE=1 SV=3	17	7.1962	1407	530		hl1-fut9_trp-aspn_1-2.ScanId;v=1;d1=1407.1407.3	hcd	3.12	3504.42	3504.41	0.0029	0.0029	0.0038	0.0038	0.0031	0.0042	FTMS + p NSI d Full ms2 1169.8151@hcd28.00 [120.0000-2000.0000]
427 | 45776	1	247	R.KDN[+2059.73493]TTVTR.L	R.KDNTTVTR.L	KDNTTVTR,RLL,3@2059.73493	N3(NGlycan / 2059.7349)	HexNAc(4)Hex(5)Fuc(1)NeuAc(1)	0.00029	0.0024	3.54	309.3	136.6	136.6	3	998.75	998.748	1.79		2994.24	2994.23	CRagged	3	17.4	>sp|P11279|LAMP1_HUMAN Lysosome-associated membrane glycoprotein 1 OS=Homo sapiens GN=LAMP1 PE=1 SV=3	17	8.5259	1659	599		hl1-fut9_trp-aspn_1-2.ScanId;v=1;d1=1659.1659.3	hcd	3.43	2993.23	2993.22	0	0.004	0	0.005	5.3e-05	0.0042	FTMS + p NSI d Full ms2 999.0844@hcd28.00 [120.0000-2000.0000]
420 | 46336	1	247	R.KDN[+2424.86713]TTVTR.L	R.KDNTTVTR.L	KDNTTVTR,RLL,3@2424.86713	N3(NGlycan / 2424.8671)	HexNAc(5)Hex(6)Fuc(1)NeuAc(1)	0.00056	0.0047	3.25	249.4	85.7	85.7	3	1120.46	1120.46	1.13		3359.37	3359.36	CRagged	3	16.8	>sp|P11279|LAMP1_HUMAN Lysosome-associated membrane glycoprotein 1 OS=Homo sapiens GN=LAMP1 PE=1 SV=3	17	9.7753	1889	659		hl1-fut9_trp-aspn_1-2.ScanId;v=1;d1=1889.1889.3	hcd	3.28	3358.36	3358.36	0	0.0036	0	0.0047	9.4e-05	0.0042	FTMS + p NSI d Full ms2 1120.7946@hcd28.00 [120.0000-2000.0000]
411 | 105493	1	247	R.KDN[+2862.02046]TTVTR.L	R.KDNTTVTR.L	KDNTTVTR,RLL,3@2862.02046	N3(NGlycan / 2862.0205)	HexNAc(5)Hex(6)Fuc(2)NeuAc(2)	0.0028	0.023	2.56	229.7	84.2	84.2	3	1266.18	1266.18	1.21		3796.52	3796.52	CRagged	3	16.9	>sp|P11279|LAMP1_HUMAN Lysosome-associated membrane glycoprotein 1 OS=Homo sapiens GN=LAMP1 PE=1 SV=3	17	10.7623	2186	895		hl1-fut9_trp-aspn_1-2.ScanId;v=1;d1=2186.2186.3	hcd	3.11	3795.51	3795.51	0.0029	0.0028	0.0038	0.0037	0.0031	0.0042	FTMS + p NSI d Full ms2 1266.8474@hcd28.00 [120.0000-2000.0000]
408 | 105933	1	247	R.KDN[+3081.09474]TTVTR.L	R.KDNTTVTR.L	KDNTTVTR,RLL,3@3081.09474	N3(NGlycan / 3081.0947)	HexNAc(6)Hex(7)Fuc(1)NeuAc(2)	0.0029	0.024	2.54	234	64.2	4.6	3	1339.2	1339.2	1.16		4015.59	4015.59	CRagged	3	15.9	>sp|P11279|LAMP1_HUMAN Lysosome-associated membrane glycoprotein 1 OS=Homo sapiens GN=LAMP1 PE=1 SV=3	17	10.9696	2281	1007		hl1-fut9_trp-aspn_1-2.ScanId;v=1;d1=2281.2281.3	hcd	3.09	4014.59	4014.58	0.0028	0.0028	0.0037	0.0037	0.0031	0.0042	FTMS + p NSI d Full ms2 1339.8707@hcd28.00 [120.0000-2000.0000]
403 | 106053	1	247	R.KDN[+3445.23169]TTVTR.L	R.KDNTTVTR.L	KDNTTVTR,RLL,3@3445.23169	N3(NGlycan / 3445.2317)	HexNAc(5)Hex(6)Fuc(4)NeuAc(3)	0.0037	0.031	2.43	182.5	83.2	83.2	3	1460.91	1460.58	-0.31	1	4380.73	4379.73	CRagged	3	16	>sp|P11279|LAMP1_HUMAN Lysosome-associated membrane glycoprotein 1 OS=Homo sapiens GN=LAMP1 PE=1 SV=3	17	10.9967	2295	1023		hl1-fut9_trp-aspn_1-2.ScanId;v=1;d1=2295.2295.3	hcd	2.69	4379.72	4378.72	0.0026	0.0025	0.0035	0.0034	0.0031	0.0042	FTMS + p NSI d Full ms2 1461.2480@hcd28.00 [120.0000-2000.0000]
422 | 48758	1	247	R.KDN[+2350.83035]TTVTR.L	R.KDNTTVTR.L	KDNTTVTR,RLL,3@2350.83035	N3(NGlycan / 2350.8304)	HexNAc(4)Hex(5)Fuc(1)NeuAc(2)	0.00046	0.0038	3.34	311.4	126.7	126.7	3	1095.78	1095.78	0.9		3285.33	3285.33	CRagged	3	16.1	>sp|P11279|LAMP1_HUMAN Lysosome-associated membrane glycoprotein 1 OS=Homo sapiens GN=LAMP1 PE=1 SV=3	17	11.307	2451	1215		hl1-fut9_trp-aspn_1-2.ScanId;v=1;d1=2451.2451.3	hcd	3.23	3284.32	3284.32	0	0.0037	0	0.0048	7.6e-05	0.0042	FTMS + p NSI d Full ms2 1096.4490@hcd28.00 [120.0000-2000.0000]
414 | 106733	1	247	R.KDN[+2715.96255]TTVTR.L	R.KDNTTVTR.L	KDNTTVTR,RLL,3@2715.96255	N3(NGlycan / 2715.9625)	HexNAc(5)Hex(6)Fuc(1)NeuAc(2)	0.0028	0.023	2.56	234.7	83	83	3	1217.49	1217.49	1		3650.46	3650.46	CRagged	3	15	>sp|P11279|LAMP1_HUMAN Lysosome-associated membrane glycoprotein 1 OS=Homo sapiens GN=LAMP1 PE=1 SV=3	17	11.4663	2537	1321		hl1-fut9_trp-aspn_1-2.ScanId;v=1;d1=2537.2537.3	hcd	3.11	3649.45	3649.45	0.0029	0.0028	0.0037	0.0037	0.0031	0.0042	FTMS + p NSI d Full ms2 1218.1604@hcd28.00 [120.0000-2000.0000]
457 | 46976	1	248	K.DN[+1768.63952]TTVTR.L	K.DNTTVTR.L	DNTTVTR,KLL,2@1768.63952	N2(NGlycan / 1768.6395)	HexNAc(4)Hex(5)Fuc(1)	0.0031	0.026	2.51	170.4	43.8	43.8	2	1288.02	1288.02	1.1		2575.04	2575.04	CRagged	2	11.7	>sp|P11279|LAMP1_HUMAN Lysosome-associated membrane glycoprotein 1 OS=Homo sapiens GN=LAMP1 PE=1 SV=3	17	10.4494	2051	751		hl1-fut9_trp-aspn_1-2.ScanId;v=1;d1=2051.2051.2	hcd	2.05	2574.04	2574.03	0.0027	0.0026	0.0036	0.0035	0.0031	0.0042	FTMS + p NSI d Full ms2 1288.5261@hcd28.00 [120.0000-2000.0000]
462 | 25767	1	248	K.DN[+1241.45450]TTVTR.L	K.DNTTVTR.L	DNTTVTR,KLL,2@1241.45450	N2(NGlycan / 1241.4545)	HexNAc(3)Hex(3)Fuc(1)	0.0031	0.025	2.51	173.4	50.7	50.7	2	1024.43	1024.43	2.08		2047.86	2047.85	CRagged	2	11.6	>sp|P11279|LAMP1_HUMAN Lysosome-associated membrane glycoprotein 1 OS=Homo sapiens GN=LAMP1 PE=1 SV=3	17	10.5099	2077	779		hl1-fut9_trp-aspn_1-2.ScanId;v=1;d1=2077.2077.2	hcd	2.05	2046.85	2046.85	0.0027	0.0026	0.0036	0.0035	0.0031	0.0042	FTMS + p NSI d Full ms2 1024.9326@hcd28.00 [120.0000-2000.0000]
459 | 47283	1	248	K.DN[+1606.58669]TTVTR.L	K.DNTTVTR.L	DNTTVTR,KLL,2@1606.58669	N2(NGlycan / 1606.5867)	HexNAc(4)Hex(4)Fuc(1)	0.003	0.025	2.52	202	83	83	2	1207	1207	1.41		2412.99	2412.99	CRagged	2	12.4	>sp|P11279|LAMP1_HUMAN Lysosome-associated membrane glycoprotein 1 OS=Homo sapiens GN=LAMP1 PE=1 SV=3	17	10.5287	2087	793		hl1-fut9_trp-aspn_1-2.ScanId;v=1;d1=2087.2087.2	hcd	2.83	2411.98	2411.98	0.0027	0.0027	0.0036	0.0036	0.0031	0.0042	FTMS + p NSI d Full ms2 1207.4998@hcd28.00 [120.0000-2000.0000]
452 | 50581	1	248	K.DN[+2205.79284]TTVTR.L	K.DNTTVTR.L	DNTTVTR,KLL,2@2205.79284	N2(NGlycan / 2205.7928)	HexNAc(4)Hex(5)Fuc(2)NeuAc(1)	0.00037	0.0031	3.43	314.2	93.6	93.6	2	1506.6	1506.6	1.18		3012.2	3012.19	CRagged	2	15.6	>sp|P11279|LAMP1_HUMAN Lysosome-associated membrane glycoprotein 1 OS=Homo sapiens GN=LAMP1 PE=1 SV=3	17	11.9631	2787	1631		hl1-fut9_trp-aspn_1-2.ScanId;v=1;d1=2787.2787.2	hcd	3.23	3011.19	3011.19	0	0.0039	0	0.0049	6.3e-05	0.0042	FTMS + p NSI d Full ms2 1507.1035@hcd28.00 [120.0000-2000.0000]
454 | 51228	1	248	K.DN[+2059.73493]TTVTR.L	K.DNTTVTR.L	DNTTVTR,KLL,2@2059.73493	N2(NGlycan / 2059.7349)	HexNAc(4)Hex(5)Fuc(1)NeuAc(1)	0.0021	0.018	2.68	263	41.1	41.1	2	1433.57	1433.57	1.43		2866.14	2866.14	CRagged	2	14.2	>sp|P11279|LAMP1_HUMAN Lysosome-associated membrane glycoprotein 1 OS=Homo sapiens GN=LAMP1 PE=1 SV=3	17	12.32	2958	1833		hl1-fut9_trp-aspn_1-2.ScanId;v=1;d1=2958.2958.2	hcd	2.47	2865.13	2865.13	0.003	0.003	0.004	0.004	0.0031	0.0042	FTMS + p NSI d Full ms2 1434.0746@hcd28.00 [120.0000-2000.0000]
448 | 51308	1	248	K.DN[+2424.86713]TTVTR.L	K.DNTTVTR.L	DNTTVTR,KLL,2@2424.86713	N2(NGlycan / 2424.8671)	HexNAc(5)Hex(6)Fuc(1)NeuAc(1)	0.005	0.04	2.3	177.6	55.2	55.2	3	1077.76	1077.76	1.81		3231.27	3231.27	CRagged	2	14.6	>sp|P11279|LAMP1_HUMAN Lysosome-associated membrane glycoprotein 1 OS=Homo sapiens GN=LAMP1 PE=1 SV=3	17	12.3589	2979	1858		hl1-fut9_trp-aspn_1-2.ScanId;v=1;d1=2979.2979.3	hcd	1.76	3230.27	3230.26	0.0023	0.0046	0.0034	0.0033	0.0031	0.0049	FTMS + p NSI d Full ms2 1078.4302@hcd28.00 [120.0000-2000.0000]
461 | 26379	1	248	K.DN[+1403.50732]TTVTR.L	K.DNTTVTR.L	DNTTVTR,KLL,2@1403.50732	N2(NGlycan / 1403.5073)	HexNAc(3)Hex(4)Fuc(1)	0.0025	0.02	2.61	273.2	88.8	88.8	2	1105.46	1105.46	3.32		2209.91	2209.91	CRagged	2	14	>sp|P11279|LAMP1_HUMAN Lysosome-associated membrane glycoprotein 1 OS=Homo sapiens GN=LAMP1 PE=1 SV=3	17	12.4345	3018	1912		hl1-fut9_trp-aspn_1-2.ScanId;v=1;d1=3018.3018.2	hcd	2.39	2208.91	2208.9	0.003	0.0029	0.0039	0.0038	0.0031	0.0042	FTMS + p NSI d Full ms2 1105.9617@hcd28.00 [120.0000-2000.0000]
450 | 58777	1	248	K.DN[+2350.83035]TTVTR.L	K.DNTTVTR.L	DNTTVTR,KLL,2@2350.83035	N2(NGlycan / 2350.8304)	HexNAc(4)Hex(5)Fuc(1)NeuAc(2)	0.0041	0.034	2.38	216.8	48	48	2	1579.12	1579.12	-0.47		3157.23	3157.23	CRagged	2	13.3	>sp|P11279|LAMP1_HUMAN Lysosome-associated membrane glycoprotein 1 OS=Homo sapiens GN=LAMP1 PE=1 SV=3	17	16.5461	4844	4136		hl1-fut9_trp-aspn_1-2.ScanId;v=1;d1=4844.4844.2	hcd	2.62	3156.22	3156.22	0.0025	0.0025	0.0034	0.0033	0.0031	0.0042	FTMS + p NSI d Full ms2 1579.6227@hcd28.00 [120.0000-2000.0000]
477 | 122923	1	255	R.LLNINPN[+2791.01973]K.T	R.LLNINPNK.T	LLNINPNK,RTS,7@2791.01973	N7(NGlycan / 2791.0197)	HexNAc(6)Hex(7)Fuc(3)	0.00076	0.0063	3.12	217.1	217.1	217.1	3	1239.53	1239.53	1.75		3716.57	3716.57	CRagged	7	16.7	>sp|P11279|LAMP1_HUMAN Lysosome-associated membrane glycoprotein 1 OS=Homo sapiens GN=LAMP1 PE=1 SV=3	17	19.2267	6485	6248		hl1-fut9_trp-aspn_1-2.ScanId;v=1;d1=6485.6485.3	hcd	3.78	3715.57	3715.56	0	0.0034	0	0.0045	0.00012	0.0042	FTMS + p NSI d Full ms2 1239.8645@hcd28.00 [120.0000-2000.0000]
482 | 123203	1	255	R.LLNINPN[+2644.96182]K.T	R.LLNINPNK.T	LLNINPNK,RTS,7@2644.96182	N7(NGlycan / 2644.9618)	HexNAc(6)Hex(7)Fuc(2)	0.00013	0.0011	3.9	271.9	207.7	207.7	3	1190.84	1190.84	1.15		3570.51	3570.51	CRagged	7	16.9	>sp|P11279|LAMP1_HUMAN Lysosome-associated membrane glycoprotein 1 OS=Homo sapiens GN=LAMP1 PE=1 SV=3	17	19.3017	6530	6306		hl1-fut9_trp-aspn_1-2.ScanId;v=1;d1=6530.6530.3	hcd	3.95	3569.51	3569.5	0	0	0	0	2.4e-05	0.0002	FTMS + p NSI d Full ms2 1191.5126@hcd28.00 [120.0000-2000.0000]
484 | 123963	1	255	R.LLNINPN[+2571.94544]K.T	R.LLNINPNK.T	LLNINPNK,RTS,7@2571.94544	N7(NGlycan / 2571.9454)	HexNAc(5)Hex(6)Fuc(4)	9.9e-05	0.00083	4	279	266.1	266.1	3	1166.5	1166.5	0.9		3497.5	3497.49	CRagged	7	17.5	>sp|P11279|LAMP1_HUMAN Lysosome-associated membrane glycoprotein 1 OS=Homo sapiens GN=LAMP1 PE=1 SV=3	17	19.4344	6614	6414		hl1-fut9_trp-aspn_1-2.ScanId;v=1;d1=6614.6614.3	hcd	4.05	3496.49	3496.48	0	0	0	0	2.2e-05	0.00018	FTMS + p NSI d Full ms2 1166.8373@hcd28.00 [120.0000-2000.0000]
487 | 67170	1	255	R.LLNINPN[+2425.88753]K.T	R.LLNINPNK.T	LLNINPNK,RTS,7@2425.88753	N7(NGlycan / 2425.8875)	HexNAc(5)Hex(6)Fuc(3)	7.1e-06	6e-05	5.15	425.8	299.2	299.2	2	1676.22	1676.22	1.43		3351.44	3351.43	CRagged	7	18.3	>sp|P11279|LAMP1_HUMAN Lysosome-associated membrane glycoprotein 1 OS=Homo sapiens GN=LAMP1 PE=1 SV=3	17	19.6578	6755	6596		hl1-fut9_trp-aspn_1-2.ScanId;v=1;d1=6755.6755.2	hcd	5.09	3350.43	3350.43	0	0	0	0	2.3e-06	2e-05	FTMS + p NSI d Full ms2 1677.2242@hcd28.00 [120.0000-2000.0000]
486 | 67890	1	255	R.LLNINPN[+2498.90391]K.T	R.LLNINPNK.T	LLNINPNK,RTS,7@2498.90391	N7(NGlycan / 2498.9039)	HexNAc(6)Hex(7)Fuc(1)	6.2e-05	0.00052	4.21	247.9	247.9	247.9	3	1142.16	1142.15	1.33		3424.45	3424.45	CRagged	7	16.8	>sp|P11279|LAMP1_HUMAN Lysosome-associated membrane glycoprotein 1 OS=Homo sapiens GN=LAMP1 PE=1 SV=3	17	19.8031	6851	6712		hl1-fut9_trp-aspn_1-2.ScanId;v=1;d1=6851.6851.3	hcd	4.26	3423.45	3423.44	0	0	0	0	1.5e-05	0.00012	FTMS + p NSI d Full ms2 1142.4902@hcd28.00 [120.0000-2000.0000]
492 | 68370	1	255	R.LLNINPN[+2279.82962]K.T	R.LLNINPNK.T	LLNINPNK,RTS,7@2279.82962	N7(NGlycan / 2279.8296)	HexNAc(5)Hex(6)Fuc(2)	1.4e-06	1.2e-05	5.84	394.6	394.6	394.6	2	1603.19	1603.19	0.21		3205.38	3205.38	CRagged	7	17.3	>sp|P11279|LAMP1_HUMAN Lysosome-associated membrane glycoprotein 1 OS=Homo sapiens GN=LAMP1 PE=1 SV=3	17	19.8687	6898	6777		hl1-fut9_trp-aspn_1-2.ScanId;v=1;d1=6898.6898.2	hcd	5.62	3204.37	3204.37	0	0	0	0	6.4e-07	5.4e-06	FTMS + p NSI d Full ms2 1603.6943@hcd28.00 [120.0000-2000.0000]
494 | 69102	1	255	R.LLNINPN[+2263.83471]K.T	R.LLNINPNK.T	LLNINPNK,RTS,7@2263.83471	N7(NGlycan / 2263.8347)	HexNAc(5)Hex(5)Fuc(3)	1e-06	8.7e-06	5.99	477.5	477.5	477.5	2	1595.19	1595.19	-0.62		3189.38	3189.38	CRagged	7	19.5	>sp|P11279|LAMP1_HUMAN Lysosome-associated membrane glycoprotein 1 OS=Homo sapiens GN=LAMP1 PE=1 SV=3	17	20.0154	6991	6910		hl1-fut9_trp-aspn_1-2.ScanId;v=1;d1=6991.6991.2	hcd	5.77	3188.37	3188.37	0	0	0	0	5.1e-07	4.3e-06	FTMS + p NSI d Full ms2 1596.7008@hcd28.00 [120.0000-2000.0000]
498 | 69422	1	255	R.LLNINPN[+2117.77680]K.T	R.LLNINPNK.T	LLNINPNK,RTS,7@2117.77680	N7(NGlycan / 2117.7768)	HexNAc(5)Hex(5)Fuc(2)	0.0019	0.016	2.71	175.3	175.3	175.3	3	1015.11	1015.11	0.97		3043.33	3043.32	CRagged	7	14.2	>sp|P11279|LAMP1_HUMAN Lysosome-associated membrane glycoprotein 1 OS=Homo sapiens GN=LAMP1 PE=1 SV=3	17	20.051	7015	6937		hl1-fut9_trp-aspn_1-2.ScanId;v=1;d1=7015.7015.3	hcd	3.08	3042.32	3042.32	0	0.0031	0	0.004	0.00025	0.0042	FTMS + p NSI d Full ms2 1015.4479@hcd28.00 [120.0000-2000.0000]
509 | 69778	1	255	R.LLNINPN[+1702.58133]K.T	R.LLNINPNK.T	LLNINPNK,RTS,7@1702.58133	N7(NGlycan / 1702.5813)	HexNAc(2)Hex(8)	4.8e-07	4e-06	6.32	520	429.7	429.7	2	1314.57	1314.57	1.28		2628.13	2628.13	CRagged	7	20.4	>sp|P11279|LAMP1_HUMAN Lysosome-associated membrane glycoprotein 1 OS=Homo sapiens GN=LAMP1 PE=1 SV=3	17	20.1058	7052	6982		hl1-fut9_trp-aspn_1-2.ScanId;v=1;d1=7052.7052.2	hcd	7.57	2627.12	2627.12	0	0	0	0	1.9e-07	1.6e-06	FTMS + p NSI d Full ms2 1315.0698@hcd28.00 [120.0000-2000.0000]
504 | 69856	1	255	R.LLNINPN[+1864.63416]K.T	R.LLNINPNK.T	LLNINPNK,RTS,7@1864.63416	N7(NGlycan / 1864.6342)	HexNAc(2)Hex(9)	6e-06	5e-05	5.23	357.7	357.7	357.7	2	1395.59	1395.59	0.47		2790.18	2790.18	CRagged	7	16.5	>sp|P11279|LAMP1_HUMAN Lysosome-associated membrane glycoprotein 1 OS=Homo sapiens GN=LAMP1 PE=1 SV=3	17	20.1131	7057	6987		hl1-fut9_trp-aspn_1-2.ScanId;v=1;d1=7057.7057.2	hcd	4.94	2789.17	2789.17	0	0	0	0	1.8e-06	1.5e-05	FTMS + p NSI d Full ms2 1395.5927@hcd28.00 [120.0000-2000.0000]
497 | 70410	1	255	R.LLNINPN[+2133.77171]K.T	R.LLNINPNK.T	LLNINPNK,RTS,7@2133.77171	N7(NGlycan / 2133.7717)	HexNAc(5)Hex(6)Fuc(1)	9.3e-07	7.9e-06	6.03	426.5	380.7	380.7	2	1530.17	1530.16	1.59		3059.32	3059.32	CRagged	7	18	>sp|P11279|LAMP1_HUMAN Lysosome-associated membrane glycoprotein 1 OS=Homo sapiens GN=LAMP1 PE=1 SV=3	17	20.2071	7121	7066		hl1-fut9_trp-aspn_1-2.ScanId;v=1;d1=7121.7121.2	hcd	5.97	3058.32	3058.31	0	0	0	0	4.4e-07	3.7e-06	FTMS + p NSI d Full ms2 1530.6678@hcd28.00 [120.0000-2000.0000]
513 | 71850	1	255	R.LLNINPN[+1565.56014]K.T	R.LLNINPNK.T	LLNINPNK,RTS,7@1565.56014	N7(NGlycan / 1565.5601)	HexNAc(3)Hex(5)Fuc(1)	4.7e-07	4e-06	6.32	500.8	487.5	487.5	2	1246.06	1246.06	0.94		2491.11	2491.11	CRagged	7	19.5	>sp|P11279|LAMP1_HUMAN Lysosome-associated membrane glycoprotein 1 OS=Homo sapiens GN=LAMP1 PE=1 SV=3	17	20.4463	7278	7272		hl1-fut9_trp-aspn_1-2.ScanId;v=1;d1=7278.7278.2	hcd	6.57	2490.1	2490.1	0	0	0	0	1.4e-07	1.2e-06	FTMS + p NSI d Full ms2 1246.5601@hcd28.00 [120.0000-2000.0000]
514 | 71890	1	255	R.LLNINPN[+1540.52851]K.T	R.LLNINPNK.T	LLNINPNK,RTS,7@1540.52851	N7(NGlycan / 1540.5285)	HexNAc(2)Hex(7)	3.2e-06	2.7e-05	5.5	405.5	356	356	2	1233.54	1233.54	1.1		2466.08	2466.08	CRagged	7	17.3	>sp|P11279|LAMP1_HUMAN Lysosome-associated membrane glycoprotein 1 OS=Homo sapiens GN=LAMP1 PE=1 SV=3	17	20.4522	7282	7276		hl1-fut9_trp-aspn_1-2.ScanId;v=1;d1=7282.7282.2	hcd	5.44	2465.07	2465.07	0	0	0	0	8.9e-07	7.5e-06	FTMS + p NSI d Full ms2 1234.0437@hcd28.00 [120.0000-2000.0000]
518 | 72330	1	255	R.LLNINPN[+1378.47569]K.T	R.LLNINPNK.T	LLNINPNK,RTS,7@1378.47569	N7(NGlycan / 1378.4757)	HexNAc(2)Hex(6)	4.7e-07	4e-06	6.32	496.8	428.3	428.3	2	1152.52	1152.51	1.11		2304.02	2304.02	CRagged	7	19.4	>sp|P11279|LAMP1_HUMAN Lysosome-associated membrane glycoprotein 1 OS=Homo sapiens GN=LAMP1 PE=1 SV=3	17	20.554	7350	7370		hl1-fut9_trp-aspn_1-2.ScanId;v=1;d1=7350.7350.2	hcd	6.57	2303.02	2303.01	0	0	0	0	1.6e-07	1.3e-06	FTMS + p NSI d Full ms2 1152.5156@hcd28.00 [120.0000-2000.0000]
502 | 72441	1	255	R.LLNINPN[+1971.71889]K.T	R.LLNINPNK.T	LLNINPNK,RTS,7@1971.71889	N7(NGlycan / 1971.7189)	HexNAc(5)Hex(5)Fuc(1)	1.3e-05	0.00011	4.87	351.7	296.6	296.6	2	1449.14	1449.14	0.1		2897.27	2897.27	CRagged	7	16.3	>sp|P11279|LAMP1_HUMAN Lysosome-associated membrane glycoprotein 1 OS=Homo sapiens GN=LAMP1 PE=1 SV=3	17	20.5997	7379	7408		hl1-fut9_trp-aspn_1-2.ScanId;v=1;d1=7379.7379.2	hcd	4.59	2896.26	2896.26	0	0	0	0	4e-06	3.3e-05	FTMS + p NSI d Full ms2 1450.1385@hcd28.00 [120.0000-2000.0000]
512 | 72777	1	255	R.LLNINPN[+1581.55506]K.T	R.LLNINPNK.T	LLNINPNK,RTS,7@1581.55506	N7(NGlycan / 1581.5551)	HexNAc(3)Hex(6)	1.1e-06	8.9e-06	5.98	443.8	395.6	395.6	2	1254.06	1254.05	0.43		2507.1	2507.1	CRagged	7	18.1	>sp|P11279|LAMP1_HUMAN Lysosome-associated membrane glycoprotein 1 OS=Homo sapiens GN=LAMP1 PE=1 SV=3	17	20.6896	7431	7467		hl1-fut9_trp-aspn_1-2.ScanId;v=1;d1=7431.7431.2	hcd	5.76	2506.1	2506.09	0	0	0	0	5.2e-07	4.5e-06	FTMS + p NSI d Full ms2 1254.5597@hcd28.00 [120.0000-2000.0000]
517 | 72817	1	255	R.LLNINPN[+1403.50732]K.T	R.LLNINPNK.T	LLNINPNK,RTS,7@1403.50732	N7(NGlycan / 1403.5073)	HexNAc(3)Hex(4)Fuc(1)	4.7e-07	4e-06	6.32	501.5	475.7	475.7	2	1165.03	1165.03	1.46		2329.06	2329.05	CRagged	7	19.5	>sp|P11279|LAMP1_HUMAN Lysosome-associated membrane glycoprotein 1 OS=Homo sapiens GN=LAMP1 PE=1 SV=3	17	20.691	7432	7468		hl1-fut9_trp-aspn_1-2.ScanId;v=1;d1=7432.7432.2	hcd	6.57	2328.05	2328.05	0	0	0	0	1.8e-07	1.5e-06	FTMS + p NSI d Full ms2 1165.5344@hcd28.00 [120.0000-2000.0000]
506 | 72835	1	255	R.LLNINPN[+1809.66607]K.T	R.LLNINPNK.T	LLNINPNK,RTS,7@1809.66607	N7(NGlycan / 1809.6661)	HexNAc(5)Hex(4)Fuc(1)	3.7e-06	3.1e-05	5.43	328.9	328.9	328.9	2	1368.11	1368.11	0.96		2735.22	2735.21	CRagged	7	15.5	>sp|P11279|LAMP1_HUMAN Lysosome-associated membrane glycoprotein 1 OS=Homo sapiens GN=LAMP1 PE=1 SV=3	17	20.7025	7439	7478		hl1-fut9_trp-aspn_1-2.ScanId;v=1;d1=7439.7439.2	hcd	5.15	2734.21	2734.21	0	0	0	0	1.1e-06	8.9e-06	FTMS + p NSI d Full ms2 1368.6146@hcd28.00 [120.0000-2000.0000]
526 | 29800	1	255	R.LLNINPN[+1216.42286]K.T	R.LLNINPNK.T	LLNINPNK,RTS,7@1216.42286	N7(NGlycan / 1216.4229)	HexNAc(2)Hex(5)	4.8e-07	4e-06	6.32	547	547	547	2	1071.49	1071.49	0.9		2141.97	2141.97	CRagged	7	20.6	>sp|P11279|LAMP1_HUMAN Lysosome-associated membrane glycoprotein 1 OS=Homo sapiens GN=LAMP1 PE=1 SV=3	17	20.898	7555	7611		hl1-fut9_trp-aspn_1-2.ScanId;v=1;d1=7555.7555.2	hcd	5.96	2140.96	2140.96	0	0	0	0	2.1e-07	1.7e-06	FTMS + p NSI d Full ms2 1071.4895@hcd28.00 [120.0000-2000.0000]
516 | 73641	1	255	R.LLNINPN[+1419.50224]K.T	R.LLNINPNK.T	LLNINPNK,RTS,7@1419.50224	N7(NGlycan / 1419.5022)	HexNAc(3)Hex(5)	6.6e-07	5.6e-06	6.18	473.4	439.1	439.1	2	1173.03	1173.03	1.43		2345.05	2345.05	CRagged	7	18.8	>sp|P11279|LAMP1_HUMAN Lysosome-associated membrane glycoprotein 1 OS=Homo sapiens GN=LAMP1 PE=1 SV=3	17	20.9599	7589	7653		hl1-fut9_trp-aspn_1-2.ScanId;v=1;d1=7589.7589.2	hcd	5.96	2344.04	2344.04	0	0	0	0	2.9e-07	2.4e-06	FTMS + p NSI d Full ms2 1173.0273@hcd28.00 [120.0000-2000.0000]
511 | 73822	1	255	R.LLNINPN[+1647.61324]K.T	R.LLNINPNK.T	LLNINPNK,RTS,7@1647.61324	N7(NGlycan / 1647.6132)	HexNAc(5)Hex(3)Fuc(1)	1.5e-06	1.3e-05	5.83	428.6	428.6	428.6	2	1287.08	1287.08	0.48		2573.16	2573.16	CRagged	7	17.7	>sp|P11279|LAMP1_HUMAN Lysosome-associated membrane glycoprotein 1 OS=Homo sapiens GN=LAMP1 PE=1 SV=3	17	21.0179	7624	7699		hl1-fut9_trp-aspn_1-2.ScanId;v=1;d1=7624.7624.2	hcd	5.77	2572.15	2572.15	0	0	0	0	6.6e-07	5.6e-06	FTMS + p NSI d Full ms2 1287.5852@hcd28.00 [120.0000-2000.0000]
519 | 74128	1	255	R.LLNINPN[+1362.48077]K.T	R.LLNINPNK.T	LLNINPNK,RTS,7@1362.48077	N7(NGlycan / 1362.4808)	HexNAc(2)Hex(5)Fuc(1)	1.3e-05	0.00011	4.9	301.9	301.9	301.9	2	1144.52	1144.52	0.92		2288.03	2288.03	CRagged	7	14.6	>sp|P11279|LAMP1_HUMAN Lysosome-associated membrane glycoprotein 1 OS=Homo sapiens GN=LAMP1 PE=1 SV=3	17	21.1159	7689	7782		hl1-fut9_trp-aspn_1-2.ScanId;v=1;d1=7689.7689.2	hcd	4.81	2287.02	2287.02	0	0	0	0	3.5e-06	2.9e-05	FTMS + p NSI d Full ms2 1145.0201@hcd28.00 [120.0000-2000.0000]
523 | 30096	1	255	R.LLNINPN[+1257.44941]K.T	R.LLNINPNK.T	LLNINPNK,RTS,7@1257.44941	N7(NGlycan / 1257.4494)	HexNAc(3)Hex(4)	6.6e-07	5.6e-06	6.18	440.2	427.2	427.2	2	1092	1092	1.24		2183	2183	CRagged	7	17.9	>sp|P11279|LAMP1_HUMAN Lysosome-associated membrane glycoprotein 1 OS=Homo sapiens GN=LAMP1 PE=1 SV=3	17	21.2686	7787	7906		hl1-fut9_trp-aspn_1-2.ScanId;v=1;d1=7787.7787.2	hcd	5.96	2181.99	2181.99	0	0	0	0	3e-07	2.5e-06	FTMS + p NSI d Full ms2 1092.0029@hcd28.00 [120.0000-2000.0000]
531 | 30229	1	255	R.LLNINPN[+1054.37004]K.T	R.LLNINPNK.T	LLNINPNK,RTS,7@1054.37004	N7(NGlycan / 1054.37)	HexNAc(2)Hex(4)	7.6e-07	6.4e-06	6.12	507.8	507.8	507.8	2	990.463	990.462	0.83		1979.92	1979.92	CRagged	7	19.5	>sp|P11279|LAMP1_HUMAN Lysosome-associated membrane glycoprotein 1 OS=Homo sapiens GN=LAMP1 PE=1 SV=3	17	21.3611	7845	7979		hl1-fut9_trp-aspn_1-2.ScanId;v=1;d1=7845.7845.2	hcd	6.37	1978.91	1978.91	0	0	0	0	3.3e-07	2.8e-06	FTMS + p NSI d Full ms2 990.4628@hcd28.00 [120.0000-1991.0000]
525 | 30251	1	255	R.LLNINPN[+1241.45450]K.T	R.LLNINPNK.T	LLNINPNK,RTS,7@1241.45450	N7(NGlycan / 1241.4545)	HexNAc(3)Hex(3)Fuc(1)	6.5e-07	5.5e-06	6.18	462.5	426	426	2	1084.01	1084	2.51		2167.01	2167	CRagged	7	18.4	>sp|P11279|LAMP1_HUMAN Lysosome-associated membrane glycoprotein 1 OS=Homo sapiens GN=LAMP1 PE=1 SV=3	17	21.4807	7921	8085		hl1-fut9_trp-aspn_1-2.ScanId;v=1;d1=7921.7921.4	hcd	5.97	2166	2165.99	0	0	0	0	2.7e-07	2.3e-06	FTMS + p NSI d Full ms2 1085.1722@hcd28.00 [120.0000-2000.0000]
532 | 30383	1	255	R.LLNINPN[+892.31722]K.T	R.LLNINPNK.T	LLNINPNK,RTS,7@892.31722	N7(NGlycan / 892.3172)	HexNAc(2)Hex(3)	4.8e-07	4e-06	6.32	528.8	528.8	528.8	2	909.437	909.436	1.71		1817.87	1817.86	CRagged	7	19.7	>sp|P11279|LAMP1_HUMAN Lysosome-associated membrane glycoprotein 1 OS=Homo sapiens GN=LAMP1 PE=1 SV=3	17	21.6004	7997	8188		hl1-fut9_trp-aspn_1-2.ScanId;v=1;d1=7997.7997.2	hcd	7.57	1816.86	1816.86	0	0	0	0	2.2e-07	1.8e-06	FTMS + p NSI d Full ms2 909.9390@hcd28.00 [120.0000-1830.0000]
534 | 2015	1	255	R.LLNINPNK.T	R.LLNINPNK.T	LLNINPNK,RTS			1.1e-05	9.2e-05	4.96	398.5	299	299	2	463.277	463.277	0.54		925.547	925.547	CRagged		11.7	>sp|P11279|LAMP1_HUMAN Lysosome-associated membrane glycoprotein 1 OS=Homo sapiens GN=LAMP1 PE=1 SV=3	17	23.0775	8915	9402		hl1-fut9_trp-aspn_1-2.ScanId;v=1;d1=8915.8915.2	hcd	4.17	924.54	924.539	0	0	0	0	2.9e-06	2.4e-05	FTMS + p NSI d Full ms2 463.2771@hcd28.00 [120.0000-937.0000]
472 | 139159	1	255	R.LLNINPN[+3082.11514]K.T	R.LLNINPNK.T	LLNINPNK,RTS,7@3082.11514	N7(NGlycan / 3082.1151)	HexNAc(6)Hex(7)Fuc(3)NeuAc(1)	0.00084	0.0071	3.07	153	148.7	148.7	3	1336.23	1336.56	1.56	-1	4006.66	4007.66	CRagged	7	15.1	>sp|P11279|LAMP1_HUMAN Lysosome-associated membrane glycoprotein 1 OS=Homo sapiens GN=LAMP1 PE=1 SV=3	17	23.8688	9378	10000		hl1-fut9_trp-aspn_1-2.ScanId;v=1;d1=9378.9378.3	hcd	2.69	4005.66	4006.65	0	0.0034	0	0.0045	0.00012	0.0042	FTMS + p NSI d Full ms2 1337.2246@hcd28.00 [120.0000-2000.0000]
470 | 139639	1	255	R.LLNINPN[+3154.13627]K.T	R.LLNINPNK.T	LLNINPNK,RTS,7@3154.13627	N7(NGlycan / 3154.1363)	HexNAc(5)Hex(6)Fuc(4)NeuAc(2)	0.006	0.049	2.22	173.4	159.4	159.4	3	1360.9	1360.57	-1.37	1	4080.68	4079.68	CRagged	7	15.6	>sp|P11279|LAMP1_HUMAN Lysosome-associated membrane glycoprotein 1 OS=Homo sapiens GN=LAMP1 PE=1 SV=3	17	24.0432	9487	10137		hl1-fut9_trp-aspn_1-2.ScanId;v=1;d1=9487.9487.3	hcd	2.3	4079.67	4078.68	0.0021	0.021	0.003	0.029	0.0031	0.021	FTMS + p NSI d Full ms2 1361.5668@hcd28.00 [120.0000-2000.0000]
478 | 140199	1	255	R.LLNINPN[+2789.99933]K.T	R.LLNINPNK.T	LLNINPNK,RTS,7@2789.99933	N7(NGlycan / 2789.9993)	HexNAc(6)Hex(7)Fuc(1)NeuAc(1)	0.0029	0.024	2.53	191.5	133.4	133.4	3	1239.19	1239.19	-0.68		3715.54	3715.55	CRagged	7	14.7	>sp|P11279|LAMP1_HUMAN Lysosome-associated membrane glycoprotein 1 OS=Homo sapiens GN=LAMP1 PE=1 SV=3	17	24.4006	9723	10413		hl1-fut9_trp-aspn_1-2.ScanId;v=1;d1=9723.9723.3	hcd	2.84	3714.54	3714.54	0.0028	0.0027	0.0037	0.0036	0.0031	0.0042	FTMS + p NSI d Full ms2 1239.5225@hcd28.00 [120.0000-2000.0000]
479 | 140479	1	255	R.LLNINPN[+2716.98295]K.T	R.LLNINPNK.T	LLNINPNK,RTS,7@2716.98295	N7(NGlycan / 2716.9829)	HexNAc(5)Hex(6)Fuc(3)NeuAc(1)	0.0019	0.016	2.71	182.5	179	179	3	1214.85	1214.85	1.16		3642.53	3642.53	CRagged	7	15.3	>sp|P11279|LAMP1_HUMAN Lysosome-associated membrane glycoprotein 1 OS=Homo sapiens GN=LAMP1 PE=1 SV=3	17	24.652	9877	10611		hl1-fut9_trp-aspn_1-2.ScanId;v=1;d1=9877.9877.3	hcd	3.08	3641.53	3641.52	0	0.0031	0	0.004	0.00025	0.0042	FTMS + p NSI d Full ms2 1214.8475@hcd28.00 [120.0000-2000.0000]
485 | 140559	1	255	R.LLNINPN[+2570.92504]K.T	R.LLNINPNK.T	LLNINPNK,RTS,7@2570.92504	N7(NGlycan / 2570.925)	HexNAc(5)Hex(6)Fuc(2)NeuAc(1)	6.2e-05	0.00052	4.21	241.1	241.1	241.1	3	1166.16	1166.16	1.26		3496.48	3496.47	CRagged	7	16.7	>sp|P11279|LAMP1_HUMAN Lysosome-associated membrane glycoprotein 1 OS=Homo sapiens GN=LAMP1 PE=1 SV=3	17	24.6965	9899	10633		hl1-fut9_trp-aspn_1-2.ScanId;v=1;d1=9899.9899.3	hcd	4.26	3495.47	3495.46	0	0	0	0	1.5e-05	0.00013	FTMS + p NSI d Full ms2 1166.4976@hcd28.00 [120.0000-2000.0000]
533 | 2302	1	255	R.LLNINPN[+0.98402]K.T	R.LLNINPNK.T	LLNINPNK,RTS,7@0.98402	N7(Deamidated / 0.984)		0.0001	0.00084	4	243.6	243.6	62.1	2	463.769	463.769	0.2		926.531	926.531	CRagged		9.7	>sp|P11279|LAMP1_HUMAN Lysosome-associated membrane glycoprotein 1 OS=Homo sapiens GN=LAMP1 PE=1 SV=3	17	24.7212	9918	10656		hl1-fut9_trp-aspn_1-2.ScanId;v=1;d1=9918.9918.2	hcd	4.05	925.524	925.523	0	0	0	0	2.2e-05	0.00019	FTMS + p NSI d Full ms2 463.7689@hcd28.00 [120.0000-938.0000]
488 | 84707	1	255	R.LLNINPN[+2424.86713]K.T	R.LLNINPNK.T	LLNINPNK,RTS,7@2424.86713	N7(NGlycan / 2424.8671)	HexNAc(5)Hex(6)Fuc(1)NeuAc(1)	9.2e-07	7.8e-06	6.03	436.5	380.2	380.2	2	1675.71	1675.71	2.49		3350.42	3350.41	CRagged	7	18.7	>sp|P11279|LAMP1_HUMAN Lysosome-associated membrane glycoprotein 1 OS=Homo sapiens GN=LAMP1 PE=1 SV=3	17	25.1628	10204	11018		hl1-fut9_trp-aspn_1-2.ScanId;v=1;d1=10204.10204.2	hcd	5.98	3349.41	3349.41	0	0	0	0	4.2e-07	3.5e-06	FTMS + p NSI d Full ms2 1676.2129@hcd28.00 [120.0000-2000.0000]
495 | 85435	1	255	R.LLNINPN[+2205.79284]K.T	R.LLNINPNK.T	LLNINPNK,RTS,7@2205.79284	N7(NGlycan / 2205.7928)	HexNAc(4)Hex(5)Fuc(2)NeuAc(1)	1.3e-05	0.00011	4.87	348.7	284.5	284.5	2	1566.17	1566.17	0.58		3131.34	3131.34	CRagged	7	16.4	>sp|P11279|LAMP1_HUMAN Lysosome-associated membrane glycoprotein 1 OS=Homo sapiens GN=LAMP1 PE=1 SV=3	17	25.3611	10324	11173		hl1-fut9_trp-aspn_1-2.ScanId;v=1;d1=10324.10324.2	hcd	4.59	3130.33	3130.33	0	0	0	0	4.1e-06	3.4e-05	FTMS + p NSI d Full ms2 1566.6753@hcd28.00 [120.0000-2000.0000]
503 | 85854	1	255	R.LLNINPN[+1872.65048]K.T	R.LLNINPNK.T	LLNINPNK,RTS,7@1872.65048	N7(NGlycan / 1872.6505)	HexNAc(3)Hex(6)NeuAc(1)	9.2e-07	7.8e-06	6.03	409.5	409.5	409.5	2	1399.61	1399.6	2.14		2798.2	2798.2	CRagged	7	17.7	>sp|P11279|LAMP1_HUMAN Lysosome-associated membrane glycoprotein 1 OS=Homo sapiens GN=LAMP1 PE=1 SV=3	17	25.6492	10497	11400		hl1-fut9_trp-aspn_1-2.ScanId;v=1;d1=10497.10497.2	hcd	5.98	2797.2	2797.19	0	0	0	0	4.3e-07	3.6e-06	FTMS + p NSI d Full ms2 1401.1088@hcd28.00 [120.0000-2000.0000]
500 | 85934	1	255	R.LLNINPN[+2059.73493]K.T	R.LLNINPNK.T	LLNINPNK,RTS,7@2059.73493	N7(NGlycan / 2059.7349)	HexNAc(4)Hex(5)Fuc(1)NeuAc(1)	1.1e-05	9e-05	4.97	382.3	319.9	319.9	2	1493.14	1493.14	-0.52		2985.28	2985.28	CRagged	7	17.1	>sp|P11279|LAMP1_HUMAN Lysosome-associated membrane glycoprotein 1 OS=Homo sapiens GN=LAMP1 PE=1 SV=3	17	25.6923	10522	11440		hl1-fut9_trp-aspn_1-2.ScanId;v=1;d1=10522.10522.2	hcd	4.75	2984.27	2984.27	0	0	0	0	2.8e-06	2.3e-05	FTMS + p NSI d Full ms2 1494.1464@hcd28.00 [120.0000-2000.0000]
505 | 86104	1	255	R.LLNINPN[+1856.65556]K.T	R.LLNINPNK.T	LLNINPNK,RTS,7@1856.65556	N7(NGlycan / 1856.6556)	HexNAc(3)Hex(5)Fuc(1)NeuAc(1)	1.4e-06	1.2e-05	5.85	395.4	395.4	395.4	2	1391.6	1391.6	-0.9		2782.2	2782.2	CRagged	7	17.2	>sp|P11279|LAMP1_HUMAN Lysosome-associated membrane glycoprotein 1 OS=Homo sapiens GN=LAMP1 PE=1 SV=3	17	25.9167	10655	11615		hl1-fut9_trp-aspn_1-2.ScanId;v=1;d1=10655.10655.2	hcd	5.63	2781.19	2781.19	0	0	0	0	6.1e-07	5.2e-06	FTMS + p NSI d Full ms2 1392.1084@hcd28.00 [120.0000-2000.0000]
508 | 86184	1	255	R.LLNINPN[+1710.59765]K.T	R.LLNINPNK.T	LLNINPNK,RTS,7@1710.59765	N7(NGlycan / 1710.5977)	HexNAc(3)Hex(5)NeuAc(1)	0.00036	0.003	3.45	231.6	231.6	231.6	2	1318.58	1318.58	2.31		2636.15	2636.14	CRagged	7	13.2	>sp|P11279|LAMP1_HUMAN Lysosome-associated membrane glycoprotein 1 OS=Homo sapiens GN=LAMP1 PE=1 SV=3	17	25.9535	10677	11641		hl1-fut9_trp-aspn_1-2.ScanId;v=1;d1=10677.10677.2	hcd	4.12	2635.14	2635.14	0	0.0039	0	0.005	5.9e-05	0.0042	FTMS + p NSI d Full ms2 1318.5796@hcd28.00 [120.0000-2000.0000]
510 | 86580	1	255	R.LLNINPN[+1694.60274]K.T	R.LLNINPNK.T	LLNINPNK,RTS,7@1694.60274	N7(NGlycan / 1694.6027)	HexNAc(3)Hex(4)Fuc(1)NeuAc(1)	3.3e-05	0.00028	4.48	349.2	349.2	349.2	2	1310.58	1310.58	-2.51		2620.14	2620.15	CRagged	7	16	>sp|P11279|LAMP1_HUMAN Lysosome-associated membrane glycoprotein 1 OS=Homo sapiens GN=LAMP1 PE=1 SV=3	17	26.2598	10856	11883		hl1-fut9_trp-aspn_1-2.ScanId;v=1;d1=10856.10856.2	hcd	4.2	2619.14	2619.14	0	0	0	0	8.7e-06	7.3e-05	FTMS + p NSI d Full ms2 1311.0814@hcd28.00 [120.0000-2000.0000]
469 | 147250	1	255	R.LLNINPN[+3227.15265]K.T	R.LLNINPNK.T	LLNINPNK,RTS,7@3227.15265	N7(NGlycan / 3227.1527)	HexNAc(6)Hex(7)Fuc(2)NeuAc(2)	0.0021	0.017	2.68	180.6	133.1	133.1	3	1384.91	1384.9	2.39		4152.71	4152.7	CRagged	7	15.9	>sp|P11279|LAMP1_HUMAN Lysosome-associated membrane glycoprotein 1 OS=Homo sapiens GN=LAMP1 PE=1 SV=3	17	29.582	12737	14386		hl1-fut9_trp-aspn_1-2.ScanId;v=1;d1=12737.12737.3	hcd	3.04	4151.7	4151.69	0.0031	0.0031	0.004	0.004	0.0031	0.0042	FTMS + p NSI d Full ms2 1385.5770@hcd28.00 [120.0000-2000.0000]
476 | 148210	1	255	R.LLNINPN[+2862.02046]K.T	R.LLNINPNK.T	LLNINPNK,RTS,7@2862.02046	N7(NGlycan / 2862.0205)	HexNAc(5)Hex(6)Fuc(2)NeuAc(2)	0.006	0.049	2.22	151.6	151.6	151.6	3	1263.19	1263.19	-1.12		3787.56	3787.57	CRagged	7	15.1	>sp|P11279|LAMP1_HUMAN Lysosome-associated membrane glycoprotein 1 OS=Homo sapiens GN=LAMP1 PE=1 SV=3	17	30.3885	13178	14965		hl1-fut9_trp-aspn_1-2.ScanId;v=1;d1=13178.13178.3	hcd	1.62	3786.56	3786.56	0.0021	0.021	0.003	0.029	0.0031	0.021	FTMS + p NSI d Full ms2 1263.1940@hcd28.00 [120.0000-2000.0000]
480 | 148250	1	255	R.LLNINPN[+2715.96255]K.T	R.LLNINPNK.T	LLNINPNK,RTS,7@2715.96255	N7(NGlycan / 2715.9625)	HexNAc(5)Hex(6)Fuc(1)NeuAc(2)	0.0021	0.017	2.68	151.5	151.5	151.5	3	1214.51	1214.51	1.7		3641.52	3641.51	CRagged	7	14.8	>sp|P11279|LAMP1_HUMAN Lysosome-associated membrane glycoprotein 1 OS=Homo sapiens GN=LAMP1 PE=1 SV=3	17	30.3956	13180	14969		hl1-fut9_trp-aspn_1-2.ScanId;v=1;d1=13180.13180.3	hcd	2.25	3640.51	3640.5	0.0031	0.003	0.004	0.004	0.0031	0.0042	FTMS + p NSI d Full ms2 1214.8436@hcd28.00 [120.0000-2000.0000]
545 | 17521	1	263	K.TSASGSC[+57.02146]GAHLVTL.E	K.TSASGSCGAHLVTL.E	TSASGSCGAHLVTL,KEL,7@57.02146	C7(Carbamidomethyl / 57.0215)		4.3e-06	3.6e-05	5.37	474.5	474.5	474.5	2	680.831	680.83	1.51		1360.65	1360.65	CRagged		13	>sp|P11279|LAMP1_HUMAN Lysosome-associated membrane glycoprotein 1 OS=Homo sapiens GN=LAMP1 PE=1 SV=3	17	27.4248	11522	12757		hl1-fut9_trp-aspn_1-2.ScanId;v=1;d1=11522.11522.2	hcd	4.44	1359.65	1359.65	0	0	0	0	1.3e-06	1.1e-05	FTMS + p NSI d Full ms2 680.8307@hcd28.00 [120.0000-1372.0000]
549 | 40942	1	299	R.FFLQGIQLNTILPDAR.D	R.FFLQGIQLNTILPDAR.D	FFLQGIQLNTILPDAR,RDP			1.3e-08	1.1e-07	7.88	606.2	606.2	606.2	2	923.516	923.515	1.92		1846.03	1846.02	Specific		20.5	>sp|P11279|LAMP1_HUMAN Lysosome-associated membrane glycoprotein 1 OS=Homo sapiens GN=LAMP1 PE=1 SV=3	17	55.1812	20795	22003		hl1-fut9_trp-aspn_1-2.ScanId;v=1;d1=20795.20795.2	hcd	6.95	1845.02	1845.01	0	0	0	0	1.2e-08	9.8e-08	FTMS + p NSI d Full ms2 924.0181@hcd28.00 [120.0000-1859.0000]
550 | 17518	1	308	N.TILPDARDPAFK.A	N.TILPDARDPAFK.A	TILPDARDPAFK,NAA			0.00041	0.0034	3.39	415.9	415.9	415.9	2	672.37	672.37	0.79		1343.73	1343.73	Non		12.8	>sp|P11279|LAMP1_HUMAN Lysosome-associated membrane glycoprotein 1 OS=Homo sapiens GN=LAMP1 PE=1 SV=3	17	27.4076	11513	12742		hl1-fut9_trp-aspn_1-2.ScanId;v=1;d1=11513.11513.3	hcd	2.61	1342.73	1342.72	0	0.0038	0	0.0049	6.8e-05	0.0042	FTMS + p NSI d Full ms2 673.3018@hcd28.00 [120.0000-2000.0000]
551 | 350	1	312	P.DARDPAFK.A	P.DARDPAFK.A	DARDPAFK,PAA			2.9e-05	0.00025	4.53	510.9	433.8	433.8	2	460.236	460.235	0.97		919.464	919.463	Non		10.1	>sp|P11279|LAMP1_HUMAN Lysosome-associated membrane glycoprotein 1 OS=Homo sapiens GN=LAMP1 PE=1 SV=3	17	12.208	2910	1777		hl1-fut9_trp-aspn_1-2.ScanId;v=1;d1=2910.2910.2	hcd	3.61	918.457	918.456	0	0	0	0	8.1e-06	6.7e-05	FTMS + p NSI d Full ms2 460.2357@hcd28.00 [120.0000-931.0000]
555 | 222	1	315	R.DPAFK.A	R.DPAFK.A	DPAFK,RAA			0.0052	0.043	2.28	391.8	181.4	181.4	1	577.299	577.298	1.37		577.299	577.298	CRagged		9.4	>sp|P11279|LAMP1_HUMAN Lysosome-associated membrane glycoprotein 1 OS=Homo sapiens GN=LAMP1 PE=1 SV=3	17	11.5842	2594	1390		hl1-fut9_trp-aspn_1-2.ScanId;v=1;d1=2594.2594.2	hcd	1.36	576.292	576.291	0.0023	0.0045	0.0031	0.0061	0.0031	0.0049	FTMS + p NSI d Full ms2 579.3051@hcd28.00 [120.0000-1169.0000]
552 | 60024	1	315	R.DPAFKAAN[+1864.63416]GSLR.A	R.DPAFKAANGSLR.A	DPAFKAANGSLR,RAL,8@1864.63416	N8(NGlycan / 1864.6342)	HexNAc(2)Hex(9)	1.1e-07	9.5e-07	6.95	600.8	447.4	447.4	3	1037.77	1037.77	1.96		3111.29	3111.29	CRagged	8	21.5	>sp|P11279|LAMP1_HUMAN Lysosome-associated membrane glycoprotein 1 OS=Homo sapiens GN=LAMP1 PE=1 SV=3	17	17.5659	5405	4876		hl1-fut9_trp-aspn_1-2.ScanId;v=1;d1=5405.5405.3	hcd	6.59	3110.29	3110.28	0	0	0	0	4.3e-08	3.6e-07	FTMS + p NSI d Full ms2 1038.1046@hcd28.00 [120.0000-2000.0000]
553 | 60317	1	315	R.DPAFKAAN[+1702.58133]GSLR.A	R.DPAFKAANGSLR.A	DPAFKAANGSLR,RAL,8@1702.58133	N8(NGlycan / 1702.5813)	HexNAc(2)Hex(8)	1.1e-06	9.6e-06	5.94	587.9	426.1	426.1	3	983.751	983.75	1.11		2949.24	2949.24	CRagged	8	23.5	>sp|P11279|LAMP1_HUMAN Lysosome-associated membrane glycoprotein 1 OS=Homo sapiens GN=LAMP1 PE=1 SV=3	17	17.6438	5455	4937		hl1-fut9_trp-aspn_1-2.ScanId;v=1;d1=5455.5455.3	hcd	7.59	2948.23	2948.23	0	0	0	0	5.7e-07	4.9e-06	FTMS + p NSI d Full ms2 984.0861@hcd28.00 [120.0000-2000.0000]
556 | 53349	1	316	D.PAFKAAN[+1702.58133]GSLR.A	D.PAFKAANGSLR.A	PAFKAANGSLR,DAL,7@1702.58133	N7(NGlycan / 1702.5813)	HexNAc(2)Hex(8)	0.0029	0.024	2.53	227.2	69.4	69.4	3	945.409	945.408	2.02		2834.21	2834.21	CRagged	7	15.2	>sp|P11279|LAMP1_HUMAN Lysosome-associated membrane glycoprotein 1 OS=Homo sapiens GN=LAMP1 PE=1 SV=3	17	13.5276	3509	2497		hl1-fut9_trp-aspn_1-2.ScanId;v=1;d1=3509.3509.3	hcd	2.84	2833.21	2833.2	0.0028	0.0028	0.0037	0.0036	0.0031	0.0042	FTMS + p NSI d Full ms2 945.4092@hcd28.00 [120.0000-2000.0000]
559 | 41167	1	320	K.AAN[+1864.63416]GSLR.A	K.AANGSLR.A	AANGSLR,KAL,3@1864.63416	N3(NGlycan / 1864.6342)	HexNAc(2)Hex(9)	0.00065	0.0055	3.18	258.3	52.9	52.9	2	1277.01	1277.01	1.29		2553.01	2553.01	CRagged	3	13.9	>sp|P11279|LAMP1_HUMAN Lysosome-associated membrane glycoprotein 1 OS=Homo sapiens GN=LAMP1 PE=1 SV=3	17	6.29	943	9		hl1-fut9_trp-aspn_1-2.ScanId;v=1;d1=943.943.2	hcd	3.04	2552	2552	0	0.0035	0	0.0046	0.0001	0.0042	FTMS + p NSI d Full ms2 1277.5112@hcd28.00 [120.0000-2000.0000]
565 | 16088	1	326	L.RALQATVGNSYK.C	L.RALQATVGNSYK.C	RALQATVGNSYK,LCN			1.8e-05	0.00015	4.75	543.4	390.8	390.8	2	654.358	654.357	1.56		1307.71	1307.71	Non		11.4	>sp|P11279|LAMP1_HUMAN Lysosome-associated membrane glycoprotein 1 OS=Homo sapiens GN=LAMP1 PE=1 SV=3	17	15.0334	4186	3334		hl1-fut9_trp-aspn_1-2.ScanId;v=1;d1=4186.4186.2	hcd	3.83	1306.7	1306.7	0	0	0	0	5.3e-06	4.4e-05	FTMS + p NSI d Full ms2 654.8593@hcd28.00 [120.0000-1320.0000]
568 | 9797	1	327	R.ALQATVGNSYK.C	R.ALQATVGNSYK.C	ALQATVGNSYK,RCN			1.1e-06	9.3e-06	5.95	450.8	450.8	450.8	2	576.307	576.306	0.64		1151.61	1151.61	CRagged		13.9	>sp|P11279|LAMP1_HUMAN Lysosome-associated membrane glycoprotein 1 OS=Homo sapiens GN=LAMP1 PE=1 SV=3	17	22.0494	8281	8571		hl1-fut9_trp-aspn_1-2.ScanId;v=1;d1=8281.8281.2	hcd	5.17	1150.6	1150.6	0	0	0	0	5.6e-07	4.8e-06	FTMS + p NSI d Full ms2 576.3069@hcd28.00 [120.0000-1163.0000]
569 | 9605	1	328	A.LQATVGNSYK.C	A.LQATVGNSYK.C	LQATVGNSYK,ACN			7.2e-06	6.1e-05	5.14	445.8	445.8	445.8	2	540.789	540.788	3.06		1080.57	1080.57	Non		11.8	>sp|P11279|LAMP1_HUMAN Lysosome-associated membrane glycoprotein 1 OS=Homo sapiens GN=LAMP1 PE=1 SV=3	17	19.2064	6474	6236		hl1-fut9_trp-aspn_1-2.ScanId;v=1;d1=6474.6474.2	hcd	4.36	1079.56	1079.56	0	0	0	0	2.4e-06	2e-05	FTMS + p NSI d Full ms2 540.7899@hcd28.00 [120.0000-1092.0000]
571 | 6673	1	329	L.QATVGNSYK.C	L.QATVGNSYK.C	QATVGNSYK,LCN			5.5e-06	4.6e-05	5.26	485.2	334.5	334.5	2	484.246	484.246	0.4		967.485	967.484	Non		12.9	>sp|P11279|LAMP1_HUMAN Lysosome-associated membrane glycoprotein 1 OS=Homo sapiens GN=LAMP1 PE=1 SV=3	17	19.1996	6468	6229		hl1-fut9_trp-aspn_1-2.ScanId;v=1;d1=6468.6468.2	hcd	4.33	966.477	966.477	0	0	0	0	1.7e-06	1.4e-05	FTMS + p NSI d Full ms2 484.2460@hcd28.00 [120.0000-979.0000]
570 | 6791	1	329	L.QATVGN[+0.98402]SYK.C	L.QATVGNSYK.C	QATVGNSYK,LCN,6@0.98402	N6(Deamidated / 0.984)		9.8e-06	8.2e-05	5.01	400.2	400.2	273.1	2	484.738	484.738	1.15		968.47	968.468	Non		10.8	>sp|P11279|LAMP1_HUMAN Lysosome-associated membrane glycoprotein 1 OS=Homo sapiens GN=LAMP1 PE=1 SV=3	17	20.815	7507	7553		hl1-fut9_trp-aspn_1-2.ScanId;v=1;d1=7507.7507.3	hcd	4.81	967.462	967.461	0	0	0	0	2.7e-06	2.3e-05	FTMS + p NSI d Full ms2 485.2715@hcd28.00 [120.0000-1466.0000]
575 | 1420	1	332	T.VGNSYK.C	T.VGNSYK.C	VGNSYK,TCN			0.0049	0.04	2.31	501.3	132.3	132.3	1	667.342	667.341	1.88		667.342	667.341	Non		8.6	>sp|P11279|LAMP1_HUMAN Lysosome-associated membrane glycoprotein 1 OS=Homo sapiens GN=LAMP1 PE=1 SV=3	17	19.1668	6448	6208		hl1-fut9_trp-aspn_1-2.ScanId;v=1;d1=6448.6448.2	hcd	1.4	666.335	666.334	0.0024	0.0047	0.0032	0.0063	0.0031	0.0049	FTMS + p NSI d Full ms2 668.3146@hcd28.00 [120.0000-1347.0000]
576 | 5551	1	338	K.C[+57.02146]N[+0.98402]AEEHVR.V	K.CNAEEHVR.V	CNAEEHVR,KVT,1@57.02146,2@0.98402	C1(Carbamidomethyl / 57.0215); N2(Deamidated / 0.984)		2.9e-05	0.00024	4.54	348.2	348.2	348.2	2	508.217	508.217	0.27		1015.43	1015.43	CRagged		13.6	>sp|P11279|LAMP1_HUMAN Lysosome-associated membrane glycoprotein 1 OS=Homo sapiens GN=LAMP1 PE=1 SV=3	17	7.5718	1481	556		hl1-fut9_trp-aspn_1-2.ScanId;v=1;d1=1481.1481.2	hcd	4.26	1014.42	1014.42	0	0	0	0	7.8e-06	6.5e-05	FTMS + p NSI d Full ms2 508.2170@hcd28.00 [120.0000-1027.0000]
577 | 5607	1	338	K.CNAEEHVR.V	K.CNAEEHVR.V	CNAEEHVR,KVT			9.1e-08	7.7e-07	7.04	631.3	631.3	631.3	2	479.214	479.214	0.33		957.421	957.421	CRagged		16	>sp|P11279|LAMP1_HUMAN Lysosome-associated membrane glycoprotein 1 OS=Homo sapiens GN=LAMP1 PE=1 SV=3	17	10.5248	2084	789		hl1-fut9_trp-aspn_1-2.ScanId;v=1;d1=2084.2084.2	hcd	6.12	956.414	956.413	0	0	0	0	3.6e-08	3e-07	FTMS + p NSI d Full ms2 479.2142@hcd28.00 [120.0000-969.0000]
578 | 80	1	340	N.AEEHVR.V	N.AEEHVR.V	AEEHVR,NVT			0.0059	0.048	2.23	305.7	205.7	205.7	1	740.37	740.369	2.49		740.37	740.369	Non		8.5	>sp|P11279|LAMP1_HUMAN Lysosome-associated membrane glycoprotein 1 OS=Homo sapiens GN=LAMP1 PE=1 SV=3	17	10.6075	2121	829		hl1-fut9_trp-aspn_1-2.ScanId;v=1;d1=2121.2121.3	hcd	1.4	739.363	739.361	0.0022	0.019	0.003	0.026	0.0031	0.019	FTMS + p NSI d Full ms2 740.3703@hcd28.00 [120.0000-2000.0000]
580 | 14355	1	346	R.VTKAFSVNIFK.V	R.VTKAFSVNIFK.V	VTKAFSVNIFK,RVW			2.6e-06	2.2e-05	5.59	593.2	593.2	593.2	2	627.367	627.366	0.8		1253.73	1253.73	CRagged		15.4	>sp|P11279|LAMP1_HUMAN Lysosome-associated membrane glycoprotein 1 OS=Homo sapiens GN=LAMP1 PE=1 SV=3	17	30.9808	13496	15391		hl1-fut9_trp-aspn_1-2.ScanId;v=1;d1=13496.13496.2	hcd	4.66	1252.72	1252.72	0	0	0	0	8.5e-07	7.2e-06	FTMS + p NSI d Full ms2 627.3671@hcd28.00 [120.0000-1265.0000]
582 | 4829	1	349	K.AFSVNIFK.V	K.AFSVNIFK.V	AFSVNIFK,KVW			3.9e-05	0.00033	4.41	336.1	276.7	276.7	2	463.261	463.261	0.56		925.515	925.514	CRagged		10.2	>sp|P11279|LAMP1_HUMAN Lysosome-associated membrane glycoprotein 1 OS=Homo sapiens GN=LAMP1 PE=1 SV=3	17	37.2753	16696	19626		hl1-fut9_trp-aspn_1-2.ScanId;v=1;d1=16696.16696.2	hcd	3.57	924.507	924.507	0	0	0	0	1e-05	8.5e-05	FTMS + p NSI d Full ms2 463.2607@hcd28.00 [120.0000-937.0000]
583 | 4863	1	350	A.FSVNIFK.V	A.FSVNIFK.V	FSVNIFK,AVW			1.5e-05	0.00013	4.82	555.4	555.4	555.4	1	854.479	854.477	1.84		854.479	854.477	Non		12.6	>sp|P11279|LAMP1_HUMAN Lysosome-associated membrane glycoprotein 1 OS=Homo sapiens GN=LAMP1 PE=1 SV=3	17	37.5294	16814	19767		hl1-fut9_trp-aspn_1-2.ScanId;v=1;d1=16814.16814.3	hcd	4.5	853.471	853.47	0	0	0	0	4.6e-06	3.8e-05	FTMS + p NSI d Full ms2 854.4786@hcd28.00 [120.0000-2000.0000]
