# Supplementary material for: An embeddable molecular code for Lewis X modification through interaction with fucosyltransferase 9
Source: Commun Biol. 2022 Jul 13;5:676. doi: 10.1038/s42003-022-03616-1 (PMC9279290; doi:10.1038/s42003-022-03616-1)
Supplement: Supplementary file 6 — Supplementary Data 3 [file 42003_2022_3616_MOESM6_ESM.xlsx]

## Sheet: Fig. 3f
Fig. 3F
Lewis X
n1				n1				n1
Channel	Lane	Volume		Channel	Lane	Volume		Channel	Lewis X/His6	Lewis X/His6/N-domain
Mutant 1	1	13285		Mutant 1	1	842387		Mutant 1	0.0157707	0.0202986
Mutant 2	2	61090		Mutant 2	2	761963		Mutant 2	0.0801745	0.103194
Mutant 3	3	177816		Mutant 3	3	928766		Mutant 3	0.191454	0.246423
Mutant 4	4	247931		Mutant 4	4	765601		Mutant 4	0.323838	0.416816
Mutant 5	5	640730		Mutant 5	5	928736		Mutant 5	0.689895	0.887972
N-domain	7	1075507		N-domain	7	1384298		N-domain	0.776933	1
n2				n2				n2
Channel	Lane	Volume		Channel	Lane	Volume		Channel	Lewis X/His6	Lewis X/His6/N-domain
Mutant 1	1	62582		Mutant 1	1	885787		Mutant 1	0.0706513	0.055491
Mutant 2	2	207582		Mutant 2	2	900925		Mutant 2	0.23041	0.180969
Mutant 3	3	377970		Mutant 3	3	852309		Mutant 3	0.443466	0.348307
Mutant 4	4	477739		Mutant 4	4	820704		Mutant 4	0.582109	0.4572
Mutant 5	5	709423		Mutant 5	5	692736		Mutant 5	1.02409	0.80434
N-domain	7	1269289		N-domain	7	996926		N-domain	1.2732	1
n3				n3				n3
Channel	Lane	Volume		Channel	Lane	Volume		Channel	Lewis X/His6	Lewis X/His6/N-domain
Mutant 1	1	34131		Mutant 1	1	1004864		Mutant 1	0.0339658	0.0452406
Mutant 2	2	118332		Mutant 2	2	1070382		Mutant 2	0.110551	0.147248
Mutant 3	3	211645		Mutant 3	3	1092954		Mutant 3	0.193645	0.257924
Mutant 4	4	276697		Mutant 4	4	833755		Mutant 4	0.331868	0.442031
Mutant 5	5	686101		Mutant 5	5	1083421		Mutant 5	0.633273	0.843485
N-domain	7	1117346		N-domain	7	1488244		N-domain	0.750781	1
n4				n4				n4
Channel	Lane	Volume		Channel	Lane	Volume		Channel	Lewis X/His6	Lewis X/His6/N-domain
Mutant 1	1	7035		Mutant 1	1	661559		Mutant 1	0.010634	0.014579
Mutant 2	2	55667		Mutant 2	2	741524		Mutant 2	0.0750711	0.102921
Mutant 3	3	112968		Mutant 3	3	851622		Mutant 3	0.13265	0.181861
Mutant 4	4	164716		Mutant 4	4	729234		Mutant 4	0.225875	0.309671
Mutant 5	5	484078		Mutant 5	5	926642		Mutant 5	0.5224	0.716202
N-domain	7	968362		N-domain	7	1327608		N-domain	0.729404	1
n5				n5				n5
Channel	Lane	Volume		Channel	Lane	Volume		Channel	Lewis X/His6	Lewis X/His6/N-domain
Mutant 1	1	8407		Mutant 1	1	667040		Mutant 1	0.0126034	0.0158207
Mutant 2	2	55373		Mutant 2	2	565440		Mutant 2	0.097929	0.122927
Mutant 3	3	132424		Mutant 3	3	668028		Mutant 3	0.198231	0.248834
Mutant 4	4	249430		Mutant 4	4	705471		Mutant 4	0.353565	0.44382
Mutant 5	5	571146		Mutant 5	5	604122		Mutant 5	0.945415	1.18675
N-domain	7	980839		N-domain	7	1231217		N-domain	0.796642	1
	n1	n2	n3	n4	n5	average	t.test
mutant1	0.0202986	0.055491	0.0452406	0.014579	0.0158207	0.030286	0.000674739
mutant2	0.103194	0.180969	0.147248	0.102921	0.122927	0.131452	0.000864742
mutant3	0.246423	0.348307	0.257924	0.181861	0.248834	0.25667	0.00112496
mutant4	0.416816	0.4572	0.442031	0.309671	0.44382	0.413908	0.00203479
mutant5	0.887972	0.80434	0.843485	0.716202	1.18675	0.88775	0.0208558
N-domain	1	1	1	1	1	1

## Sheet: Fig. 4c
Fig. 4C
Lewis X				Flag
n1				n1				n1
Channel	Lane	Volume		Channel	Lane	Volume		Channel	Lewis X/Flag	Lewis X/Flag/EPO
EPO	1	37935		EPO	1	1430226		EPO	0.0265238	1
EPO-L6	2	66531		EPO-L6	2	1577138		EPO-L6	0.0421846	1.59045
EPO-L16	3	61122		EPO-L16	3	1476098		EPO-L16	0.0414078	1.56116
EPO-L22	4	235275		EPO-L22	4	1511856		EPO-L22	0.15562	5.86719
EPO-L29	5	701715		EPO-L29	5	1845368		EPO-L29	0.380257	14.3365
n2				n2				n2
Channel	Lane	Volume		Channel	Lane	Volume		Channel
EPO	1	39735		EPO	1	1347515		EPO	0.0294876	1
EPO-L6	2	105365		EPO-L6	2	1514024		EPO-L6	0.0695927	2.36007
EPO-L16	3	62290		EPO-L16	3	1352763		EPO-L16	0.0460465	1.56155
EPO-L22	4	252310		EPO-L22	4	1472968		EPO-L22	0.171294	5.809
EPO-L29	5	1213387		EPO-L29	5	1739288		EPO-L29	0.697634	23.6586
n3				n3				n3
Channel	Lane	Volume		Channel	Lane	Volume		Channel
EPO	1	34195		EPO	1	1832773		EPO	0.0186575	1
EPO-L6	2	76729		EPO-L6	2	2056729		EPO-L6	0.0373063	1.99953
EPO-L16	3	55445		EPO-L16	3	1775616		EPO-L16	0.0312258	1.67363
EPO-L22	4	209025		EPO-L22	4	1674007		EPO-L22	0.124865	6.69248
EPO-L29	5	857743		EPO-L29	5	1828195		EPO-L29	0.469175	25.1467
		n1	n2	n3	average	t.test
EPO	0.0265238	1	1	1	1
EPO-L6	0.0421846	1.59045	2.36007	1.99953	1.98335	0.0114826
EPO-L16	0.0414078	1.56116	1.56155	1.67363	1.59878	8.92254e-05
EPO-L22	0.15562	5.86719	5.809	6.69248	6.12289	5.6534e-05
EPO-L29	0.380257	14.3365	23.6586	25.1467	21.0472	0.00406232
